# Supplementary material for: Gender Differences in Genetic Risk Profiles for Cardiovascular Disease
Source: PLoS One. 2008 Oct 31;3(10):e3615. doi: 10.1371/journal.pone.0003615 (PMC2574036; doi:10.1371/journal.pone.0003615)
Supplement: Table S1 — The genetic variants analyzed in the current study (0.09 MB XLS) [file pone.0003615.s001.xls]

## Sheet: SuppTable1
Table S1. The genetic variants analyzed in the current study
Gene	RS	SNP positiona	Intergene distance from previous SNP (bp)	Role	Amino acid change	Amino acid position	genoty-ping success	Allele 1 frequency	HW p-value in subcohort	Typed in both cohorts	5'flank	allele1/allele2	3'flank
ACE	rs4293	chr17:58909398		Intron	-	-	0.957696	0.49106	0.376284	yes	GGGGAGTTACTTTCTGTTAAAGGAA	A/G	CATTCTGGAGTAGGAAGCCAAATTC
ACE	rs4298	chr17:58910932	1534	Coding exon	N/N	194	0.967147	0.901515	0.597806	yes	TGTTTGCCTGGGAGGGCTGGCACAA	C/T	GCTGCGGGCATCCCGCTNAAACCGC
ACE	rs4320	chr17:58916285	5353	Intron (boundary)	-	-	0.962196	0.426564	0.340255	yes	TCTGGTGAGACCACAAACCTGGAGA	A/G	GGGAGGCAGAGGTTTGTCTGTTTCC
AGTR1	rs1492078	chr3:149897875	193	Promoter	-	-	0.945095	0.679587	0.559262	yes	AAAATGTATTTTAAAAACCCAATaa	C/T	tatttaaagaagaaataatatcaat
AGTR1	rs1492101	chr3:149916051	18176	Intron	-	-	0.954995	0.177296	0.564052	yes	TGTTTTTCTCAGATAAAGGAAGCTG	A/G	ATTTTTTTCTCATTCTACTCATGAT
AGTR1	rs275652	chr3:149897682		Promoter	-	-	0.961296	0.1378	0.228935	yes	tagtccctttcatatgttattggat	G/T	caatttgcctacattttgttgagaa
AGTR1	rs3772616	chr3:149920889	4838	Intron	-	-	0.959496	0.803435	0.933531	yes	TCCTATCATAGCATGTTGTCGACCT	C/T	ATTTTTCAAATCCATAATTTTAGAA
AGTR1	rs388915	chr3:149930454	9565	Intron	-	-	0.963546	0.790978	0.765392	yes	CAATTTCTCTTACCCAAATTTGCTC	A/G	CAGGGAAAAAAATAAATTAAATTAG
AGTR1	rs5182	chr3:149942093	11639	Coding exon	L/L	191	0.939244	0.411111	0.916084	yes	ATTATGAGTCCCAAAATTCAACCCT	C/T	CCGATAGGGCTGGGCCTGACCAAAA
AGTR1	rs5186	chr3:149942686	593	3'UTR	-	-	0.958596	0.819568	0.566385	yes	TGCAGCACTNCACTACCAAATGAGC	A/C	TTAGCTNCTTTTCAGAATTGAAGGA
APOA5	rs10750097	chr11:116169250	189	Promoter	-	-	0.954545	0.719029	0.572983	yes	CTCATCTGCTGCCACATAAAACCAC	A/G	GCATTCCCTGAGCCTTTATACAGGC
APOA5	rs17120035	chr11:116169061	1444	Promoter	-	-	0.953645	0.903453	0.266442	yes	GTTCACAAGCTCCCGATTCTTGGTC	C/T	Taaatgcatcttgaatcaatcccct
APOA5	rs1729408	chr11:116180028	10778	5' near gene			0.953195	0.666667	0.390154	yes	tgggaagctggaaagcttccaaatg	A/G	tcaaacggtggtgacaggcacacct
APOA5	rs2072560	chr11:116167036	1013	Intron (boundary)	-	-	0.934743	0.910923	0.503b	yes	TATCCAGGCCGTCAGACTGCTAGCC	C/T	CCATCATCTCCTTTGTCCCCAAGTC
APOA5	rs3135506	chr11:116167617	581	Coding exon	S/W	16	0.967597	0.0643127	1.000b	yes	GAAGCCTTTCCGTGCCTGGGTGGCC	C/G	AAAACGCTGTGGAGAGGGACTAGGT
APOA5	rs619054	chr11:116166023		3'UTR	-	-	0.964446	0.239241	0.586352	yes	TCAGAGCCAAGGCTCCCCAGACAAG	A/G	AGCTGGGAATGGGCCTGGGCAGGTA
APOBEC2	rs11280	chr6:41142836	416	Exon	-	-	0.969847	0.233627	0.597731	yes	CCTATTATCAAGCCACCTAACTCCT	C/T	ACTTTTCCACAAAAAAACACAACCA
APOBEC2	rs11556586	chr6:41142420	2045	3' UTR	-	-	0.969847	0.976071	0.489681	yes	TCACTTTGCTTCTCCTCCCGCTTGG	A/T	CCCTTTGTCTGACTGTTTGAAATTA
APOBEC2	rs2057001	chr6:41130925		Intron	-	-	0.970297	0.338994	0.919164	yes	CCAGCAAAGTATCCTTTCTACTGGT	C/T	TCTTATTCATTCTGKATCCCAGGTT
APOBEC2	rs2076472	chr6:41137320	1822	Coding exon	I/T	136	0.970297	0.225786	0.364304	yes	TGTGCAGCGTGTGCTGACCGCATTA	C/T	CAAAACCCTTAGCAAGACCAAGAAC
APOBEC2	rs2395754	chr6:41135498	4573	Intron	-	-	0.969847	0.566667	0.364131	yes	ACTCATATCTTTGGCATCTGCTGCT	C/T	ATCCCTAGGCAGCCAAGGCCCTGGG
APOBEC2	rs6938220	chr6:41140375	3055	3' UTR	-	-	0.970297	0.89434	0.121618	yes	GCCTAGACAATGCAGAATAACTCTC	C/T	CATACAGACTTCTTACGACAATCAA
APOE	rs1081106	chr19:50105206	1287	3' near gene			0.916742	0.200133	0.84112	yes	GCTAGCACCACCACACCCAGCTTTT	C/T	ATTATTATTTGTAGAGACAAGGTCT
APOE	rs405509	chr19:50100676		Promoter	-	-	0.954545	0.549422	0.648177	yes	CCCCCAGAATGGAGGAGGGTGTCTG	G/T	ATTACTGGGCGAGGTGTCCTCCCTT
APOE	rs429358	chr19:50103781	1497	Coding exon	C/R	130	0.923942	0.183901	0.445923	yes	GCTGGGCGCGGACATGGAGGACGTG	C/T	GCGGCCGCCTGGTGCAGTACCGCGG
APOE	rs440446	chr19:50101007	331	Intron (boundary)	-	-	0.950945	0.275928	0.659182	yes	CTAGAAAGAGCTGGGACCCTGGGAA	C/G	CCCTGGCCTCCAGGTAGTCTCAGGA
APOE	rs7412	chr19:50103919	138	Coding exon	R/C	176	0.934293	0.957956	1.000b	yes	CCGCGATGCCGATGACCTGCAGAAG	C/T	GCCTGGCAGTGTACCAGGCCGGGGC
APOE	rs769449	chr19:50101842	835	Intron (boundary)	-	-	0.963996	0.167726	0.324263	yes	ACCTCAACCTCCTGGCCCCATtcag	A/G	cagaccctgggccccctcttctgag
APOE	rs769450	chr19:50102284	442	Intron	-	-	0.935644	0.486962	0.153289	yes	cNtgagccaccgcacctggctGGGA	A/G	TTAGAGGTTTCTAATGCATTGCAGG
CD14	rs2563298	chr5:139991499		3' UTR	-	-	0.963546	0.330368	0.430191	yes	aggtctgttaaatgaatgaCACGGA	A/C	CCGTTGTTTAAGATTTTAATAAAGG
CD14	rs2569190	chr5:139993100	1448	Promoter	-	-	0.962646	0.371665	0.570997	yes	AATGAAGGATGTTTCAGGGAGGGGG	A/G	CCGTAACAGGAAGGATTCTGCAGGG
CD14	rs4914	chr5:139991652	153	Coding exon	L/L	367	0.964896	0.872624	0.481299	yes	AGGCAAAGCCCCGGGCCCCTTGGAG	C/G	AGCACCAGGGTTCCCGACACCCCCA
CPB2	rs1409433	chr13:45553502	7407	Intron	-	-	0.956796	0.826752	0.523242	yes	ATCACAGCAGTGACAGTTTCACCTT	C/T	TATGAAGGTGAAATCCCACCTATGA
CPB2	rs17067700	chr13:45574196	2878	Intron			0.964896	0.292776	0.254226	yes	GCCTGTTCTTTGAGATGAAAACAAT	A/G	CATCAGTAGGAACAAAGTGAAAGAG
CPB2	rs1926446	chr13:45527996	3914	Intron (boundary)	-	-	0.954995	0.810811	0.608662	yes	ACTGGCTACTAGAGACTGGAAGCAA	A/C	AAGATATAGAATTTCAGTTAATGTG
CPB2	rs2181617	chr13:45571318	2326	Intron	-	-	0.969397	0.535985	0.945958	yes	ACGAATTGGAGATGAAACATCATAA	A/G	TGCAGGTGCACAAGTAGAAAAGTAA
CPB2	rs2404965	chr13:45568992	12279	Intron	-	-	0.969397	0.697103	0.415305	yes	accgaaagagagcagagagggaaat	C/G	gtcccaaataggcagagcttcagtg
CPB2	rs35814191	chr13:45579513	2473	5' near gene			0.964896	0.59557	0.5335	yes	CTATCTTTCATGTCTTGTAACTGTC	C/D	TTTCATGTTTTAAAAACTCATCATC
CPB2	rs3742264	chr13:45546095	18099	Coding exon	A/T	169	0.959946	0.602157	0.394704	yes	TCAATCCATATGGCATTTTTGGCTG	C/T	TTGTTCTTTTCCAGAAACCTGCTCA
CPB2	rs3742266	chr13:45577040	2844	Intron (boundary)	-	-	0.965347	0.132278	0.572004	yes	ATGAGGCAAACAAGTGAGGAGAGTG	A/G	CCCACCACAGTCTAAGATTCTATTG
CPB2	rs4941541	chr13:45524082		3' near gene			0.957696	0.947771	0.262b	yes	AAACTACCTACCTAAGGCTTGTGAA	G/T	ATAAAGTAGCACTCAATTCCCAGG
CPB2	rs7336399	chr13:45556713	3211	Intron			0.914491	0.594793	0.759454	yes	AAAATAAAATAAAAGGGCCTGGAAT	A/G	TACAAGATAATCCATAAATATTTGA
CRP	rs1130864	chr1:156496164	858	3' UTR	-	-	0.962196	0.338198	0.274184	yes	CCTCAAATTCTGATTCTTTTGGACC	A/G	TTTCCCANCATAGTTAACGAGCTCC
CRP	rs1205	chr1:156495306	2320	3' UTR	-	-	0.963546	0.621982	0.0802023	yes	acttccagtttggcttctgtcctca	C/T	agtctctcNccatgtggcaaacaag
CRP	rs1800947	chr1:156496511	347	Coding exon	L/L	184	0.968947	0.938917	1.000b	yes	AGATGGTGTTAATCTCATCTGGTGA	C/G	AGCACAAAGTCCCACATGTTCACAT
CRP	rs2794521	chr1:156498169	431	Promoter	-	-	0.967597	0.20529	0.737995	yes	caattcccatctatgagtgagaaca	C/T	gcggtgtttggttttttgCATGGAC
CRP	rs3091244	chr1:156497738	1227	Promoter	-	-	0.954095	1 0.34, 2 0.586	0.1	yes	AATGGGAAATGGTAACATATTAAAC	A/G/T	AGTGGCCATCTGGGTGCANGTGGTA
CRP	rs3093075	chr1:156492986		3' UTR	-	-	0.965797	0.930101	0.789b	yes	TGGGACTCCAAATCCATTTCCATCA	G/T	GTCCCAGCCTCACTTTTGAGGCAGC
F12	rs17876032	chr5:176763233	2812	Intron			0.950495	0.292857	0.0830364	yes	TGAGAGCGCTGCCTCTCCCCTACCC	C/T	CCCCGCAGGCCCGCACCCGAGGATC
F12	rs1801020	chr5:176769138	5905	5'UTR	-	-	0.964896	0.231939	0.131082	yes	CCAGGAGCAGCAGAGCCCTCATGGC	A/G	TCCGTCCGTTGGTCCAGCTGCCTAT
F12	rs4976691	chr5:176760421		3' UTR	-	-	0.949145	0.288387	0.134712	yes	GAGCGCAGCGGCTCACTCCTGTAAT	C/G	CCAGCGCTTTGGGAGGCCGAGGCGG
F13A1	rs1781794	chr6:6186779	59175	Intron	-	-	0.961296	0.563452	0.682185	yes	TTCTAAATCACCAAGGAACTTTTTC	A/G	CATTTACCCATATGGATTTTAATTT
F13A1	rs2274393	chr6:6127604	24817	Intron	-	-	0.947345	0.246452	0.180252	yes	GAGAAAAATGGTTGCTTCTTAGACA	A/G	TTTATTATCTCAGCCTCAAATAATC
F13A1	rs2295752	chr6:6194066	7287	Intron	-	-	0.957696	0.299486	0.160116	yes	AAGTAATGTGAATCCTCGTGCATTT	A/C	GAAAATAAAGAGCTCTCAGGTGTAT
F13A1	rs2326707	chr6:6102787	5836	Intron	-	-	0.947345	0.418919	0.728197	yes	AGGACGAGGATTATAAGTTGACCCT	A/G	AACTAAATTAGAAAACATCTATAAC
F13A1	rs3024305	chr6:6267818	3471	Promoter	-	-	0.963996	0.316688	0.82698	yes	TTGAGGGAGAGAAACAAGGAAGCCT	C/G	AAGAATGATGCCCATGTGTCTGGTG
F13A1	rs3024319	chr6:6264347	553	Intron	-	-	0.953195	0.385897	0.301042	yes	AGAAGACAACATTTGTCTGGACATG	C/G	TTGTGTGCGTTTATTCTTAAAAGTG
F13A1	rs3024352	chr6:6237578	43512	Intron	-	-	0.948695	0.158031	0.537457	yes	GGGTGGAAGGGAGGAGGGTCAAGGTC	A/G	ACTTCCAGGTGGCTGGCTTATGTGA
F13A1	rs3024458	chr6:6096951		Intron (boundary)	-	-	0.943294	0.183071	0.70942	yes	TTTCCAAACATAGATCTGCTCCCCA	A/G	TGAAAATGTCTTGGAAGCTGCCTCC
F13A1	rs5985	chr6:6263794	26216	Coding exon	V/L	35	0.962196	0.784076	0.932636	yes	CCTGCCCACAGTGGAGCTTCAGGGC	G/T	TGGTGCCCCGGGGCGTCAACCTGCA
F5	rs2227245	chr1:166271738	2402	Intron	-	-	0.937444	0.649545	0.470813	yes	ttatctgttatatgccagtcattat	C/T	gacaacaaacctgtatgacagagac
F5	rs2269648	chr1:166287708	1992	3' UTR	-	-	0.940594	0.737845	0.536293	yes	CCGTTACCACTGACCTGAGGCCTGC	C/T	TGGGTCCAAGCTCACACTTGGAGAA
F5	rs2420369	chr1:166217517	5814	Intron	-	-	0.952745	0.622919	0.0323234	yes	CTCTAGTGACATCTGGGTGGTATCT	A/T	GTCTTCATATCAAGGTTGTACCAGT
F5	rs3753305	chr1:166285716	12545	3' UTR	-	-	0.936994	0.360104	0.357496	yes	TTTCTATGGTTTTGACTCAACAATT	C/G	CTACCAGAGGAACGAATCTCCAGAA
F5	rs3766103	chr1:166220585	1106	Intron	-	-	0.944644	0.376615	0.0503333	yes	ACTGCAACTCCTGACAGGTGTGCCA	C/T	GGCAGGTTTCTAGTGCACCTATTTA
F5	rs5778619	chr1:166240364	8225	Intron			0.956796	0.365979	0.358268	yes	TTGCTTAGAAATACTCAGGTAGCTA	+GTT/-GTT	GTTCTCATGTGGTATTGAGTGCAAC
F5	rs6013	chr1:166219479	1962	Intron (boundary)	-	-	0.942844	0.918182	0.940902	yes	AACATCCTATCAAAAGAAAAGTAAC	G/T	TGATTAATTACACACCAATATTCCC
F5	rs6019	chr1:166273171	1433	Coding exon	D/H	107	0.955896	0.0242347	0.368b	yes	AAAAGTTCACTTTAAAAATAAGGCA	C/G	ATAAGCCCTTGAGCATCCATCCTCA
F5	rs6025	chr1:166250707	4119	Coding exon	Q/R	534	0.955446	0.982781	0.232b	yes	TGTAAGAGCAGATCCCTGGACAGGC	C/T	AGGAATACAGGTATTTTGTCCTTGA
F5	rs6029	chr1:166261631	2872	Coding exon	A/A	135	0.943294	0.731021	0.814497	yes	GAGCCACAGCGTCGTCCATCTTCTC	C/T	GCAGGGAATGTGTGGTCAAGGTAAG
F5	rs6030	chr1:166230633	5249	Coding exon	M/V	1764	0.947345	0.715385	0.150064	yes	ACTACATAAGGACAGCAACATGCCT	A/G	TGGACATGAGAGAATTTGTCTTACT
F5	rs6035	chr1:166253507	2800	Coding exon	K/K	414	0.948245	0.0581395	0.102b	yes	TAATAGGACCCAAAATCCCATCTTC	C/T	TTCNTATTGGGATTCACTGTATGTT
F5	rs6670678	chr1:166269336	1239	Intron	-	-	0.907291	0.308625	0.0959902	yes	ACAGGTTTGTTGTATCTTTGATTTT	A/G	CAACATACATTAATATAAAGTATAA
F5	rs7542281	chr1:166268097	6466	Intron	-	-	0.961296	0.653603	0.886017	yes	TGAGTGAGAGGGTCCCTTTTATAAG	C/T	ATCATGAGGGCTCCATCCTCATTAC
F5	rs9332575	chr1:166258759	5252	Intron	-	-	0.963096	0.117871	0.485301	yes	GAAATGCTTATATTGAGTTCAGCAA	C/T	CTGTGTTAGCATTTATCATATGTAT
F5	rs9332590	chr1:166246588	140	Intron	-	-	0.952295	0.666879	0.411548	yes	GCACCTGTCAGCTCTGATAATCCCT	A/G	GTCATCTGAAGCTATATGAACAGAA
F5	rs9332591	chr1:166246448	3205	Intron	-	-	0.948245	0.129012	0.33329	yes	TTTAAATTACGCATRTAGCTCATAC	A/G	TAGTTTCTATTGGACAGCACTGGTC
F5	rs9332618	chr1:166232139	1506	Intron	-	-	0.948245	0.166453	0.496137	yes	TTCTCCAGAAATACCAAAAGATATT	A/G	CTCAAGGCTAAAGTACTGACATTAT
F5	rs9332640	chr1:166225384	4799	Intron	-	-	0.957246	0.541985	0.087672	yes	GAGTTTTGGAAATGGGCGRGTGGTC	C/G	TAAGGTATCTGATCCTTGCCAAATC
F5	rs9332695	chr1:166243243	2879	Coding exon	T/S	915	0.952295	0.962916	0.620b	yes	CCTRCCAGGGCCTCATTCTGGAAGG	A/T	GTCTTGGCTAGGAAGGTCCTCCCAG
F5	rs970741	chr1:166211703		3' UTR	-	-	0.939694	0.797419	0.532781	yes	TGTGGGATGGAATCAGACTGTGAAA	A/G	CTTTTGGAGATGATTTAACCTAGGT
FGA	rs2070006	chr4:155871471	3552	Promoter	-	-	0.960846	0.534221	0.980144	yes	CTAATAGagtaatagctaatgtgta	C/T	tgaatgtttactaagtcttgggttc
FGA	rs2070016	chr4:155867919	1687	Intron	-	-	0.968947	0.140252	0.061313	yes	TGGCCTCAATTTCCTGGCACCTAAT	C/T	TATGGCTAAGTGGACCCTCATTCCA
FGA	rs2070018	chr4:155866232	1037	Intron (boundary)	-	-	0.954545	0.850765	0.488865	yes	ATNGCCTTCCTTTTCCCTCTACTCA	A/G	AAACAAGGACATCTGGGACCACAGC
FGA	rs2070022	chr4:155862553		3'UTR	-	-	0.950045	0.216026	0.611821	yes	ATGGCATTATGATTTTGGGTGGTAT	A/G	GGAAGAGAAGTTCTCAAACCAATAG
FGA	rs6050	chr4:155865195	2642	Coding exon	T/A	331	0.952953	0.316	0.684	yes	ACCTGGGAGCTCTGGACCTGGAAGT	C/T	CTGGAAGCTGGAACTCTGGGAGCTC
FGB	rs1044291	chr4:155850957	931	3' UTR	-	-	0.937444	0.76933	0.505725	yes	ATTTTTGTCACATTAAGTTTTTCCC	C/T	ATTCCAGGACAGGTCAGGCCCTTTA
FGB	rs1800787	chr4:155841620	101	Promoter	-	-	0.963546	0.808132	0.16581	yes	AATAGTTGTATGACAAGTAAATAAG	C/T	TTTGCTGGGAAGATGTTGCTTAAAT
FGB	rs1800788	chr4:155841519		Promoter	-	-	0.961746	0.749364	0.521514	yes	GATACACATCTCTCTTTGAGGAGTG	C/T	CCTAACTTCCCATCATTTTGTCCAA
FGB	rs2227412	chr4:155846700	5080	Intron	-	-	0.948695	0.814672	0.940763	yes	TCCCAACAGATCATANTGACATTAC	A/G	GTACATCATAAAAATATCCTTAGCC
FGB	rs2227439	chr4:155850026	3326	3' UTR	-	-	0.962646	0.855964	0.208996	yes	CTATAATCCCAACACTTTGGGAGGC	C/T	GAGGCGGGCGGTCACAAGGTCAGGA
FGG	rs1049636	chr4:155883575		Intron (boundary)	-	-	0.951395	0.609114	0.131418	yes	TCTGAAACTTTGTGGGTCAATAGAA	A/G	TTAGCAGTTAATTTTCTACAAATCA
FGG	rs1800792	chr4:155892013	4934	Promoter	-	-	0.963546	0.308323	0.547198	yes	TCAACCATGTTCATAGGCTCTCACT	C/T	CTCAGGGAGCTTTTGAGCTCAATCT
FGG	rs2066860	chr4:155887079	2038	Intron	-	-	0.947795	0.981481	0.232b	yes	TTACCTTTTTGGATTGCCCAAGAAC	C/T	AAACAGACTCCTGGAGAAAATGGTG
FGG	rs2066861	chr4:155885041	1466	Intron	-	-	0.965347	0.698986	0.0345602	yes	TGCCCTTACCAGTGCTTGCCTTCT	C/T	TTTATTCTGTTCCTCCAAACACCTG
FUT3	rs11673407	chr19:5802336	6799	Intron (boundary)	-	-	0.964446	0.643766	0.786013	yes	GAGGGGAGGAGGGACGGAGCCAGGA	A/G	GCCTTTCCTGGGAGGTCTCCCAGGC
FUT3	rs778986	chr19:5795537	928	Coding exon	M/T	105	0.937894	0.787599	0.965957	yes	GATATCCCAGTGGTGCACGATGACC	A/G	TGTCTGCCTGTGGGTACACCTTGCG
FUT3	rs874232	chr19:5794609		3'UTR	-	-	0.964896	0.435115	0.683521	yes	CGAGGTCCCNAGCAGGNGAGGTCCC	C/T	AGCAGGCAAGTCTTCTGGAGGGGAG
ICAM1	rs281432	chr19:10251658	4915	Intron	-	-	0.942394	0.541721	0.239624	yes	ggtgatagggagtcatggagggttt	C/G	tgagcagGCCAGGGATTAGATAGCT
ICAM1	rs3093030	chr19:10258403	1067	3' near gene	-	-	0.966697	0.595839	0.716097	yes	CCAAGAAAACATTGTGGGTTGATGG	C/T	CATACCCTGAGGTTCTGGTCCAAAT
ICAM1	rs3093032	chr19:10257336	5678	3'UTR	-	-	0.941944	0.851421	0.407775	yes	AAATACTGAAACTTGCTGCCTATTG	C/T	CCCACAGACTTACAGAAGAAGTGGC
ICAM1	rs5030341	chr19:10244275	738	Intron			0.924842	0.350394	0.468475	yes	TTTTTTTTTTTTTTTTTTTTTTGAG	-CT/+CT	GTCGCCCAGGCTGGAGTGCAGTGGC
ICAM1	rs5030352	chr19:10246743	2468	Intron (boundary)	-	-	0.926643	0.583773	0.843627	yes	CTGAGCCCGGAGGGCTGGACTAGGC	C/G	GGTGGGAGAGACGTGCAGNGGCACC
ICAM1	rs5030390	chr19:10243537		Intron	-	-	0.931593	0.0413437	0.379b	yes	ACTTATCCGTGGCCCAAAGCTGAGA	A/G	CCCCAGCACACCCTCCCCCAGCTCC
IL6	rs1554606	chr7:22541947	135	Intron	-	-	0.949145	0.428385	0.549533	yes	TTANTTCATCCTGGGAAAGGTACTC	G/T	CAGGGCCTTTTCCCTCTCTGGCTGC
IL6	rs1800795	chr7:22539885	399	Promoter	-	-	0.963546	0.543949	0.855438	yes	ACTTTTCCCNCTAGTTGTGTCTTNC	C/G	ATGCTAAAGGACGTCACATTGCACA
IL6	rs1800796	chr7:22539486	790	Promoter	-	-	0.957696	0.0299745	0.509b	yes	NTGGCCAGGCAGTTCTACAACAGCC	C/G	CTCACAGGGAGAGCCAGAACACAGA
IL6	rs2069825	chr7:22538582		5' near gene			0.946445	0.485733	0.762831	yes	ACCGCGGCAGAGGACCACCGTCTCT	+CT/-CT	GTTTAGACAATCGGTGAAGAATGGA
IL6	rs2069827	chr7:22538696	114	Promoter	-	-	0.953195	0.744544	0.139929	yes	GCCCAACAGAGGTCACTGTTTTATC	G/T	ATCTTGAAGAGATCTCTTCTTAGCA
IL6	rs2069840	chr7:22541812	1927	Intron	-	-	0.959496	0.772497	0.521673	yes	TATNTAAATTTCATGAGGAGGCCAA	C/G	TTCAAGCTTTTTTAAAGGCAGTTTA
KL	rs1334928	chr13:32513948	6190	Intron	-	-	0.968497	0.371069	0.490746	yes	CCCCCATCTCAGGTCCCAGTCTTTT	G/T	TAGCATTCTTCACTTTTTCTGTTAC
KL	rs2283368	chr13:32491270		Intron	-	-	0.938344	0.214379	0.541823	yes	TTTGCTGATGTTGCAAACAAACTGT	C/T	AGTTGGTGTAAAGTATTAATTTTGC
KL	rs34980019	chr13:32507758	9525	Intron			0.941494	0.192559	0.889552	yes	TTTTCTCATCTAGCCTATGCCTCCC	C/D	TACCTGTTCCCTCATGGTTCTCATT
KL	rs522796	chr13:32528055	1917	Intron	-	-	0.968497	0.425505	0.839286	yes	AGTAAGCCCTTAACATTCTTTCAGA	C/T	TTCCTAAATTTTGAAGGGGCTTGTT
KL	rs571118	chr13:32498233	6963	Intron	-	-	0.945545	0.514896	0.361817	yes	TAAAAGGCAGCCCATGNTATGTCTC	C/T	TCTGTATGAATAAGTATGTAAAAAG
KL	rs643780	chr13:32539075	5612	3' UTR	-	-	0.954995	0.119231	0.320849	yes	TTCCACAGTCAATACTTAGAATCTG	A/G	CTTGGTCCTGTtggctcatgcctgt
KL	rs648202	chr13:32533463	5408	Coding exon	A/A	749	0.957246	0.880711	0.344685	yes	TCTCCCAAAAGGACAAAGAGGTGGC	C/T	GAGAGAGTTTTGGAATTTGACATTG
KL	rs683907	chr13:32522175	8227	Intron	-	-	0.943294	0.372562	0.334113	yes	TTTTAGAAACGTTTTTACATGTTAA	C/T	TGATATTCTTTTGCATTATCCTGAA
KL	rs9536314	chr13:32526138	3963	Coding exon	V/F	352	0.952295	0.195153	0.626291	yes	TAACCTTTCATCTATTCTGCCTGAT	G/T	TTACTGAATCTGAGAAAAAGTTCAT
LCT	rs182549	chr2:136450486	8108	5' near gene	-	-	0.976598	0.444091	0.975813	yes	TTAAAAACAGCATTCTCAGCTGGGC	C/T	CGGTGGCTCACACCTTTGTCCCAGT
LCT	rs2236783	chr2:136427890	18959	Coding exon	T/T	194	0.929793	0.316947	0.696469	yes	AATCAAGAGCGTCACAACTCCAGAC	C/T	CTCAGTGATGCCCACAGAAAAGCCT
LCT	rs2304371	chr2:136395289		Coding exon	L/L	1536	0.936544	0.82285	0.547582	yes	TAAGCAATGACAAAGGGCTCATTCA	A/G	CGTGATCCAAAACTTCACCTTGTCT
LCT	rs4988235	chr2:136442378	14488	5' near gene			0.973897	0.55243	0.959584	yes	TGGCAATACAGATAAGATAATGTAG	A/G	CCCTGGCCTCAAAGGAACTCTCCTC
LCT	rs6719488	chr2:136408931	13642	Coding exon	G/G	473	0.932943	0.314672	0.859672	yes	CAATCAGCTTGTTGTAGTAGGCAAC	G/T	CCTGGGAGGCTGGGGCTGCTCCCGT
LPIN1	rs10192566	chr2:11841026	290	Intron	-	-	0.958146	0.526786	0.278601	yes	CGCCCAGACAACTGTTCTGGCAAAA	C/G	AATGTCCCACCATTGGACTCTGTGC
LPIN1	rs1050800	chr2:11916412	6432	3' UTR	-	-	0.966247	0.839444	0.154994	yes	AGTGTGGACTTGAGCACACTTATGC	C/T	AAATGATAATGATACTGACTTCTGT
LPIN1	rs11693809	chr2:11840736	7377	Intron	-	-	0.963546	0.624365	0.669273	yes	AGCTGATTTGCATTGGCTCACAAAG	C/T	TGACCACAGACCCTGCATGGGAGAC
LPIN1	rs2278513	chr2:11868503	27477	Intron	-	-	0.964896	0.508228	0.315341	yes	TTTATTTCATTTAGTGACAGTGAGA	C/T	AATTTATTGCTGCAAAGAACTTATA
LPIN1	rs2577262	chr2:11889544	21041	Intron	-	-	0.964896	0.379267	0.523903	yes	CAGAATGTTTTCCTAATTGACAGAC	A/G	TGATTGACAGAATAGTCCCCGAAGT
LPIN1	rs2716610	chr2:11909980	20436	Intron	-	-	0.966697	0.902146	0.169089	yes	TTGTTCCCTGGATGACCAGGATAAC	C/T	CTTGGTGAAATGGCTCATCCTTGGT
LPIN1	rs893346	chr2:11833359		Promoter	-	-	0.963996	0.887199	0.732532	yes	CTAAGTAATGGAGTTCTCTCCTCCC	A/G	TCCCTGGTCATGTTGAGGTCTCTTT
LTA	rs1041981	chr6:31648763	228	Coding exon	T/N	60	0.959046	0.307497	0.944718	yes	CCNAAGATGCATCTTGCCCACAGCA	A/C	CCTCAAACCTGCTGCTCACCTCATT
LTA	rs2009658	chr6:31646223		Promoter	-	-	0.941044	0.836589	0.893304	yes	TAACACTCTCCAAGTAAAATCACAT	C/G	AGTAGCAGTAATAATATTTGAGGTG
LTA	rs2857713	chr6:31648535	127	Coding exon	C/R	13	0.950495	0.316774	0.769179	yes	TGAACGTCTCTTCCTCCCAAGGGTG	C/T	GTGGCACCACCCTACACCTCCTCCT
LTA	rs746868	chr6:31648408	2185	Intron			0.954095	0.373718	0.546801	yes	tctctctCGGGGGTCGGGGGGTGCT	C/G	TCTCCCAGGGCGGGAGGTCTGTCTT
NPY	rs16131	chr7:24103077	4342	Intron	-	-	0.968047	0.121982	0.216879	yes	TGTCTTGGAAAGAGGTGCCCACCAA	C/T	GTCTAAGTGTTAAACATTGAGCTAA
NPY	rs16138	chr7:24098735	616	Intron	-	-	0.970297	0.246843	0.197529	yes	AACCAAACCAAGGAGTAAACTGCAG	C/G	GTTGCCACAGACATTGTCAGACTTT
NPY	rs16139	chr7:24098119	1469	Coding exon	L/P	7	0.950045	0.0762274	0.797531	yes	CTGCAGATGCTAGGTAACAAGCGAC	C/T	GGGGCTGTCCGGACTNACCCTCGCC
NPY	rs16147	chr7:24096650		Promoter	-	-	0.966247	0.513906	0.260649	yes	GCTTCCTACTCCGGCACCCAGTGGG	C/T	TGGTAGTCCTGTTGGCAGGAGACAA
PROC	rs1401296	chr2:127905538	4538	3' UTR	-	-	0.952745	0.340331	0.746037	yes	AACCGCGCCCGGGGCTGGAAGCACC	C/T	GCCGAATGGCACAGGGCCAGTGCCC
PROC	rs1799810	chr2:127892270		5' UTR	-	-	0.949145	0.661352	0.739049	yes	TCAGAGTACCAAGTTCATGAAATTG	A/T	CAGAGTCCCAGGAACACAGAATTAT
PROC	rs2069921	chr2:127896068	3798	Intron	-	-	0.963096	0.701899	0.837939	yes	CACCTCTTTCCCCAGTGGCCTCCCT	A/G	CCACAGTGACTTTCTGCAGGCACAT
PROC	rs2069923	chr2:127898888	2820	Intron	-	-	0.954545	0.967949	0.040b	yes	ggttcaccttctgcagGCAGGGAGA	A/C	AGTCAGTGAGGAGGGCTTTCGCAGT
PROC	rs2069928	chr2:127900144	1256	Intron	-	-	0.957696	0.766582	0.732037	yes	GTGCAGAAACCGAGAGGGAAGCGCT	G/T	TTTGGGGGATGATGAAGGTGGGGGA
PROC	rs5937	chr2:127901000	856	Coding exon	D/D	256	0.948695	0.277992	0.993393	yes	CCAGGCCCAGCCTGATGGCNTCTGG	A/G	CCCGCTGTAGGGCTTCTGGGCCAAC
SELL	rs4987397	chr1:166400220	1207	Intron	-	-	0.943294	0.0364109	0.390b	yes	AAAGATTTTAGAATTCGGAAATAAA	A/T	AGCTTCCTTATTAAGGTGACTTACA
SEPS1	rs28665122	chr15:99635250	3810	5' near gene			0.958146	0.132484	0.240658	yes	GGGCGGGGTCGGCCTGCGATTGGCC	A/G	GGACCACGACCGCGTCCGGGCGCGC
SEPS1	rs4965373	chr15:99629918	991	Intron	-	-	0.955896	0.37982	0.733522	yes	ATAAATAGAGAAATAAGTAATAGTT	A/G	GAGNTTGTAATAAAAAGCTATTTAA
SEPS1	rs4965814	chr15:99631440	1522	Intron	-	-	0.966247	0.228192	0.0138666	yes	TGACACAAAGGGGATTACAGCTCAG	C/T	GTTTAAGGTCAGCCAAGTCTGTGGC
SEPS1	rs7178239	chr15:99625635		3' UTR	-	-	0.941044	0.81137	0.0765914	yes	TTGGAATAGCTACTTCAAAGAGAAG	C/G	GGGCTTAACCTGTATCAACATCTGC
SEPS1	rs8025174	chr15:99637276	2026	5' near gene	-	-	0.962646	0.301266	0.7737	yes	aagaaagaaaagaaaagaaaaaaaa	A/C	CCACAAAACTTAGTTATGGAAGAAG
SEPS1	rs9874	chr15:99628927	3292	3' UTR	-	-	0.965347	0.161188	0.0849099	yes	CAAACATTTTCAGCTACAGAAAATA	C/T	ATTCAAGGAAGAATGTTAAAAAGTT
SERPINE1	rs1050813	chr7:100375050	4348	3' UTR	-	-	0.933393	0.194848	0.863862	yes	GTGTTTCTTTGTGGTCTGTGTCACC	A/G	TATCTCAGGAAGTCCAGCCACTTGA
SERPINE1	rs1799889	chr7:100363146	173	5' near gene			0.933393	0.50463	0.127185	yes	ACAGAGAGAGTCTGGACACGTGGGG	D/G	AGTCAGCCGTGTATCATCGGAGGCG
SERPINE1	rs2070682	chr7:100370702	1581	Intron (boundary)	-	-	0.932043	0.39747	0.202992	yes	CAGGTTGAATTTCCCAGATCTGTGA	C/T	GCTTGCAGGACATGCATGTGTGGGA
SERPINE1	rs2227631	chr7:100362973		5' near gene	-	-	0.940594	0.53781	0.0127112	yes	CCCCAAGTCCTAGCGGGCAGCTCGA	A/G	GAAGTGAAACTTACACGTTGGTCTC
SERPINE1	rs2227667	chr7:100368184	5038	Intron	-	-	0.955446	0.813138	0.883266	yes	ACTGCAGCCCTTTGACATACATCCA	A/G	TTGAGGACTGGGGACTCCGGGAAAC
SERPINE1	rs2227672	chr7:100369121	937	Intron	-	-	0.951395	0.922581	0.495638	yes	TGATTACCTGGGGATGAGAAATCCT	G/T	CTGGGGGAGTTGAGGTTAAGAGGAT
THBD	rs1042580	chr20:22975621	208	3' UTR	-	-	0.938344	0.321891	0.410637	yes	AATTTCTATGACAGTCCAGCAACAT	C/T	ACCTTTTACATCTCAACCTTTGTTT
THBD	rs1962	chr20:22974496	2577	3' UTR	-	-	0.963996	0.169416	0.726259	yes	GCTTTGAAAATCAGAGATGGTGCCA	C/T	CACCAGACAACACAAGTGCTGGGGT
THBD	rs3176119	chr20:22979110	2386	Promoter	-	-	0.960846	0.0379267	0.096b	yes	GGCGCCGAAGTCCGGACCCGGCTNA	C/G	GTGGCAGGTGAATTGCTGCGGCGCC
THBD	rs3176123	chr20:22975413	917	3' UTR	-	-	0.961296	0.293478	0.684853	yes	TCCTGGGAGGTGTTTGTCTCTTCTC	G/T	CAATCTAGAGCAACCTTCTGAACAT
THBD	rs3216183	chr20:22979521	411	5' near gene			0.916742	0.179625	0.790412	yes	ACAGTAGAGGAGAGAGGCAAGGGTG	-TT/+TT	AAACAGTTTGCCTCTCACCATTATG
THBD	rs6048519	chr20:22982274	2753	5' near gene			0.959046	0.557179	0.267379	yes	TATACCACACTTTTTGCTGCACTTA	G/T	ACTCCAGATTCCCACACATTTTTGT
THBD	rs6082986	chr20:22971919	1555	3' near gene			0.958596	0.678753	0.135954	yes	AAAATCTTCCTGTTTAAGCTATGAT	A/G	TAGATGCCTGCAAATCCAACATTAC
THBD	rs6113909	chr20:22970364		3' near gene			0.964446	0.593274	0.277511	yes	AGGCAGCTTGCTGTTGAGTTTGCTC	A/G	TGTTTATCATGGCCGTATCCTGTGC
TNF	rs1799724	chr6:31650461		3' UTR	-	-	0.947795	0.930429	0.476503	yes	GTCGAGTATGGGGACCCCCCCTTAA	C/T	GAAGACAGGGCCATGTAGAGGGCCC
USF1	rs10908821	chr1:157821608		3' UTR	-	-	0.961296	0.861959	0.994599	yes	CACGGCCGCCATGGCATCCCCTCAC	C/G	TGGCAGCGCCCCTCCCGGTAGGGTG
USF1	rs1556259	chr1:157827722	1528	Intron	-	-	0.953195	0.85751	0.521987	yes	AGTACAAAGCAATAAGATAATCCCA	A/G	CACAAAAGGGGCAAGATTTTTGGAA
USF1	rs2073658	chr1:157823835	2227	Intron (boundary)	-	-	0.961296	0.656925	0.463962	yes	CAAGATTTAGCAGGTATTAGGACCA	C/T	TTATGGTAGCTGGGTGTGGTGTCTC
USF1	rs2516839	chr1:157826194	1405	5' UTR	-	-	0.959946	0.373724	0.0564979	yes	GGTCCTTTTTTGGAGGTCTTTGTAT	C/T	TCCTGATTCACAGGCCTGAGTGCTA
USF1	rs2774276	chr1:157824789	954	Intron (boundary)	-	-	0.962646	0.767427	0.388545	yes	CTACACCACTCTGCAGCTTCTATCC	C/G	TTGGGGTGGTAGGTAGGGTGgagag
USF1	rs2774279	chr1:157830629	2907	Promoter	-	-	0.958596	0.717834	0.929748	yes	ACCCCCTGTTGTCCTCTCAGCGCAG	C/T	TCATATGCATTTGAAACACAGGCTA
ACE	rs4340	chr17:58919624	3339	Intron			0.958959	0.587855	0.715518		CCATTTCTCTAGACCTGCTGCCTAT	+ALU/-ALU	TACAGTCACTTTTATGTGGTTTCGC
F10	rs1755684	chr13:112853075	3337	3' UTR	-	-	0.937938	0.180108	0.303139		TGTTGGGCTGCGTTTCCTAGGCAGC	A/C	ACGTGGTCCCCAGGGCCCCAGAGGT
F10	rs3211770	chr13:112841850		Intron (boundary)	-	-	0.953954	0.0948052	0.763b		CCTGAAGAGTGGCAGGTGGGCGGGG	A/G	AAGAAGTGAAAACGCCTAATGAAAC
F10	rs5960	chr13:112849738	7888	Coding exon	T/T	264	0.941942	0.161954	0.765932		AAAACGAGGGTTTCTGTGGTGGAAC	C/T	ATTCTGAGCGAGTTCTACATCCTAA
F2	rs2070852	chr11:46701501	2499	Intron (boundary)	-	-	0.955956	0.656736	0.215773		ACAGCCTCCTGTTGGGCAATTTCCT	C/G	TTCCAGAATCAACTCCACTACCCAT
F2	rs3136435	chr11:46699002		Intron (boundary)	-	-	0.970971	0.0463918	1.000b		GACACGGGTTTGGGGAGCAGGACAT	A/G	GAGGGGAGCCTGGGAGAAGAGCTCA
F2	rs5896	chr11:46701579	78	Coding exon	T/M	165	0.942943	0.774869	0.488595		GAATTTCTGCCGCAACCCNGACAGC	C/T	GGGACCCTGGTGCTACACTACAGAC
F2R	rs153311	chr5:76063579	15078	Intron	-	-	0.957958	0.23107	0.463301		TAGACAGTGGCTAGCGTGGAAATCA	A/C	TGATTGATCCCTTTATGTCAAGTAC
F2R	rs2227819	chr5:76048501		Intron	-	-	0.971972	0.919192	1.000b		ATGTTTAGCAGAGAATCAGTACCAG	C/T	AGCCCCCGGCCCGGCCTTGTGTCCA
F2R	rs250733	chr5:76070757	7178	3' UTR	-	-	0.972973	0.232911	0.657946		AGAATTCAGATAACACAGCATGTAC	A/G	GTTTCAACCCAGCAGGCTGTGTGTT
F7	rs493833	chr13:112817640	9885	Intron	-	-	0.967968	0.0856777	0.754b		CCTTGGNCACTTTTACCATCCCCAT	G/T	GGACTTTCACTTTCCCCCAGGCTCC
F7	rs510317	chr13:112807755		5' near gene			0.926927	1 0.349, 2 0.084	0.8		ATATTTACATCCACACCCAAGATAC	A/D/G	GTCTTGAGATTTGACTCGCATGATT
F7	rs6046	chr13:112821160	3520	Coding exon	R/Q	391	0.964965	0.0790816	1.000b		GGAGGCCCACATGCCACCCACTACC	A/G	GGGCACGTGGTACCTGACGGGCATC
FOXC2	rs1035550	chr16:85160208	2277	3' UTR	-	-	0.965966	0.057398	0.365b		ACGCAGCCCAACAAAATGAGTATTG	A/G	TCTTAAAATCCCCCTCCCCTACCAG
FOXC2	rs34221221	chr16:85157931	7641	5' near gene			0.95996	0.38961	0.92461		TAAAAACTCGCTTTCAGCAAGAAGA	C/T	TTTTGAAACTTTTCCCAATCCCTAA
FOXC2	rs4843395	chr16:85150290		Promoter	-	-	0.920921	0.27139	0.366422		AGTTTCAGCCTGTCATCATCCATGC	A/G	CCTGCCACAGCTTGGGAGCCAGGGA
FOXC2	rs7199663	chr16:85166400	6192	3' near gene			0.964965	0.664524	0.277024		TAAAGACAGTTACCGCATGTACGAC	A/C	TGTGTGTGTGTTACATACGTATGCA
IL10	rs1554286	chr1:203332628	121	Intron (boundary)	-	-	0.952953	0.153846	0.281397		ATTTNGGGGGCAGCTGCAAGGGAAA	A/G	AACTGATCTGCTACTTACACAGCGC
IL10	rs1800872	chr1:203334802	2174	Promoter	-	-	0.967968	0.800254	0.464096		CTTTCCAGAGACTGGCTTCCTACAG	G/T	ACAGGCGGGGTCACAGGATGTGTTC
IL10	rs3024492	chr1:203332507	4208	Intron	-	-	0.956957	0.254522	0.432537		AAGAGAAATGAGCAAGAGATCTGAC	A/T	CCAGGAGTCTTTCCTCATTTACAGC
IL10	rs3024505	chr1:203328299		3' UTR	-	-	0.955956	0.169666	0.313238		GGGCTGCCCAGGCAGAGCGTGAGGG	A/G	GACTAGTGTTTACTCAGCTCATTTT
IL1A	rs2071373	chr2:113256315	5254	Intron	-	-	0.94995	0.618863	0.866116		ACTCCAGTTCTCAGGGATTTGGGAT	A/G	GTTCTGCTCTGTTCTGGGAGAAGCC
IL1A	rs3783546	chr2:113251061		Intron	-	-	0.977978	0.622166	0.944692		ctgttggcactatgcctgaaaaata	C/G	aaggctctcagtgaataatgcttgt
IL1B	rs1143623	chr2:113312060	962	Promoter	-	-	0.950951	0.703896	0.760958		AGGTATCGTGCTCGCTCTGCATTAT	C/G	CAAGGGAGTGAGCCTCTGTGCAAGT
IL1B	rs1143634	chr2:113306621	1057	Coding exon	F/F	105	0.956957	0.248082	0.98617		CATAAGCCTCGTTATCCCATGTGTC	A/G	AAGAAGATAGGTTCTGAAATGTGGA
IL1B	rs1143637	chr2:113305564	49249	Intron	-	-	0.948949	0.755875	0.961509		CTGGCAATGTGCCCATCCACAGGAG	C/T	GGAACAACTTGATCAATGTGGAAGG
IL1B	rs16944	chr2:113311098	4477	Promoter	-	-	0.946947	0.382051	0.817756		TACCTTGGGTGCTGTTCTCTGCCTC	A/G	GGANCTCTCTGTCAATTGCAGGAGC
ITGA2	rs1109526	chr5:52423080	3605	3' UTR	-	-	0.95996	0.257732	0.0551375		TGACTGGCAGTAACCTAGTGAATTT	C/T	TGAAAGATGAGTAATTTCTTTGGCA
ITGA2	rs1126643	chr5:52383126	3808	Coding exon	F/F	253	0.914915	0.612466	0.314845		ATCCCAATATGGTGGGGACCTCACA	C/T	GGAGCAATTCAATATGCAAGGTAAG
ITGA2	rs27504	chr5:52323930		Intron	-	-	0.965966	0.91199	0.755b		GATTGTCTCTGGGCCCATTCCCTGC	A/G	CAGGTCCCTATCTCCAGCCAGCCTC
ITGA2	rs3212400	chr5:52340232	16302	Intron			0.963964	0.876276	0.062439		TTATCGCCAGATGTCAGCTAGAGTC	+TC/-TC	TCTCTCTCTGCCTCTTAAAATTGAG
ITGA2	rs3212478	chr5:52379318	39086	Intron	-	-	0.941942	0.691406	0.411783		AGGCATGGGTTCTTCATTCACCATG	A/G	TGTCTATACCTGACCCCAAGCCCTC
ITGA2	rs3212640	chr5:52419475	36349	Intron	-	-	0.954955	0.544872	0.804102		GCTTGGCAGTTGGCCTCAGTCCACT	C/G	CTCTGGCTTGGTCAAAAAGTTATGG
ITGB3	rs3809865	chr17:42743585	18797	3' UTR	-	-	0.955956	0.677461	0.844157		TAGCACCTCCACATACCTGGCCCTG	A/T	GCCTTGGTGTGCTGTATCCATCCAT
ITGB3	rs4634	chr17:42724788	9059	Coding exon	R/R	515	0.965966	0.270886	0.795926		CCCAGCAGGACGANTGCAGCCCCCG	A/G	GAGGGTCAGCCCGTCTGCAGCCAGC
ITGB3	rs5918	chr17:42715729		Coding exon	L/P	59	0.962963	0.156091	0.878298		GCTCCTGTCTTACAGGCCCTGCCTC	C/T	GGGCTCACCTCGCTGTGACCTGAAG
LMAN1	rs10515978	chr18:55156635	5186	Intron	-	-	0.973974	0.200758	0.763621		AAGTTGCTGTATTTATGGTCCCCTA	C/T	TTGTAAAATGAATCTAGAACGGGAT
LMAN1	rs1127220	chr18:55173734	17099	Coding exon	R/R	117	0.937938	0.201872	0.471948		ATCATACTAGGCCATCAGCTCCAAT	C/T	CGACCTCTTCCAGTCACTCGAAATG
LMAN1	rs2298711	chr18:55151449	5073	Coding exon	M/L	410	0.977978	0.119647	0.744761		CTGACCAGTCTGACGGTTTCACTCA	A/T	GGAATTTCTGAAACAGAAAGTCTCT
LMAN1	rs35129441	chr18:55177987	4253	5' near gene			0.964965	0.959184	1.000b		AGCGTTGCAAACTAGAAACCAGCAC	C/T	CACGGGGTTGTAGGATGCCTTAGGA
LMAN1	rs4806	chr18:55146376	2889	3' UTR	-	-	0.948949	0.621053	0.334064		ACAACTGCTATTTGTGTTCTTTACA	A/G	AAATTGTATCTCTGCAATGCAGTGA
LMAN1	rs7238776	chr18:55143487		3' near gene			0.954955	0.959184	1.000b		CACCCCATTTTAGAGGTAAAAGATT	A/G	AGGTATGTCTCTGCCCTGACTCCAA
MTHFR	rs1801131	chr1:11788742		Coding exon	E/A	429	0.966967	0.335476	0.781344		AAGAACAAAGACTTCAAAGACACTT	G/T	CTTCACTGGTCAGCTCCTCCCCCCA
MTHFR	rs2066470	chr1:11797323	8581	Coding exon	P/P	39	0.963964	0.109536	0.600b		TCTCCCGGAGTCTCTCATGCCGCTC	A/G	GGGTCCAGGCCCGGGGTGGAACATC
MTHFR	rs3737964	chr1:11801310	3987	Promoter	-	-	0.938939	0.768	0.957471		CCTCACCCACATGGTCCCTCACCCC	C/T	GAAAGGTTTTTTTTGAGGGCTGGTT
PLAT	rs2020924	chr8:42155734	4446	Coding exon	S/S	410	0.922923	0.819629	0.0457349		CCTTCAGCCGCTCCGAATAGAAAGG	A/G	GACACTGAAAGGGGAGAACCATCAT
PLAT	rs4471024	chr8:42151288	771	3' UTR	-	-	0.963964	0.429847	0.596245		TCCTCCCTATCCCCACAGCGTTCCT	C/T	TCCTGCTGTCTGCTTGCTTGCCAGC
PLAT	rs8178817	chr8:42150517		3' near gene			0.966967	0.755725	0.486		TCAGGGATGTCCCCCGCTGCCTCCC	C/T	CACCCCAGTCAAGCTCTTGGGAGTT
PLAT	rs879293	chr8:42174303	18569	Intron	-	-	0.970971	0.672194	0.977492		AGTGAGTAACTGATTCTGGATTGGG	C/T	ACAGCCCCTGGAAAGGAGGAGGCCA
SELE	rs1534904	chr1:166430483	2955	Intron (boundary)	-	-	0.941942	0.672727	0.453757		CATCACACTCAACCACTGAGGATTT	G/T	AAAGAGCACCATGAATTTTACAGAA
SELE	rs4786	chr1:166423790		3' UTR	-	-	0.910911	0.389189	0.19268		TCTCTGTTTTGACTGTTGGCTTTGT	C/T	GTTGCCAGTGTTCAGCCAGAACTTC
SELE	rs5355	chr1:166427528	3738	Coding exon	L/F	575	0.928929	0.032	0.316b		CGTAAGCATTTCCGAAGCCAGAGGA	A/G	AAATGGTGCTAATGTCAGGAGGGAG
SELL	rs2205848	chr1:166407951	7731	Intron	-	-	0.971972	0.706633	0.248422		CTCAAAAAGACTTGTTGAGAAGTGA	A/G	TCGAAACTTCATGCTGACTTATGAA
SELL	rs2223286	chr1:166397290	7123	Intron (boundary)	-	-	0.940941	0.260417	0.799558		GGAAGTAACTTAAGGAAGTAGAGAA	C/T	GAATCAGCAGATGTGGAAACTCCTC
SELL	rs3177980	chr1:166408144	193	Coding exon	F/L	193	0.921922	0.781501	0.953487		CAAAGAAAGGAAAGAGACTTACCAA	A/G	CTGACACTGGGGCCCATAGTACCCC
SELL	rs4987351	chr1:166399013	1723	Intron	-	-	0.965966	0.441772	0.985473		gggctcatctagacacattttgtgc	A/C	ccaggcattatcattttctgattag
SELL	rs4987389	chr1:166390167		3' UTR	-	-	0.966967	0.824495	0.677485		TCAGAATTCTATGATGCTGATGTAC	A/C	TCTCTAACACTAATTAAAATATAAT
SELP	rs6131	chr1:166312543		Coding exon	S/N	331	0.937938	0.201058	0.681815		ATGAACACAGTCCATGGTTCCTTCA	C/T	TGGGGGCTTCCAGGTGCTGACACTG
TNF	rs1800610	chr6:31651806	1345	Intron	-	-	0.974975	0.0734177	1.000b		tagggagggatggagagaaaaaaNc	A/G	tggagaaagacggggatgcagaaag
TXNIP	rs710898	chr1:142933927	3263	3' near gene	-	-	0.953954	0.947028	0.614b		ACTGTCTCCAAAAAAAAAAAAAGAG	A/C	TCTGATCCTGGAAGGGCCAGAACAT
TXNIP	rs7211	chr1:142930664	3039	3'UTR	-	-	0.966967	0.939589	0.382b		ATAGGAACTTTGGACCTTGAACTTA	C/T	GTATCATGTGGAGAAGAGCCAATTT
TXNIP	rs9245	chr1:142927625		5' near gene	-	-	0.963964	0.321337	0.461531		ATATACGCCGCTGGTTACACTAAGC	G/T	AANTCAGAGAAAAAGCCTTCTTTCC
VCAM1	rs3176861	chr1:100899342		Intron	-	-	0.963964	0.805627	0.691762		GTTTATGTCTGTGCAGCCTCCCGAG	C/T	TCCTTGAAAGCTTCCCTTATGTAAA
VCAM1	rs3176874	chr1:100911907	12565	Intron	-	-	0.908909	0.884196	0.448b		CATGTACTCTCTTAGTTAAAACATG	A/G	TCATTTCCAACAATCCAGCAATGCT
VCAM1	rs3176878	chr1:100915719	1476	Coding exon	D/D	601	0.8999	0.875	0.832107		TTCCAGGAAGAGAAAACAACAAAGA	C/T	TATTTTTCTCCTGAGCTTCTCGTGC
VCAM1	rs3917018	chr1:100914243	2336	Intron	-	-	0.906907	0.312329	0.408093		TCATCAATATTGATGCCTATCCATA	A/G	TCATGTTGATGGACATCCCATTCAA
aMay 2004 human reference sequence (NCBI Build 35), hg17 assembly
bExact test
