# Supplementary material for: Gender Differences in Genetic Risk Profiles for Cardiovascular Disease
Source: PLoS One. 2008 Oct 31;3(10):e3615. doi: 10.1371/journal.pone.0003615 (PMC2574036; doi:10.1371/journal.pone.0003615)
Supplement: Table S3 — Genotype association results for women and men (uncorrected p-values) for coronary heart disease (a), ischemic stroke (b) and cardiovascular disease (c) (0.27 MB XLS) [file pone.0003615.s003.xls]

## Sheet: Sheet1
Table S3a. Genotype association results for women and men (uncorrected p-values) for coronary heart diseasea
			Women				Men				Women incident cases				Women subcohort non-cases				Men incident cases				Men subcohort non-cases
		Minor/major	Heterozygote	Minor hom	Joint		Heterozygote	Minor hom	Joint		# individuals (# person years)				# individuals (# person years)				# individuals (# person years)				# individuals (# person years)
Gene	rs#	allele	HR (95% CI)	HR (95% CI)	p-valueb		HR (95% CI)	HR (95% CI)	p-valueb		Hom (minor)	Heterozygote	Hom (major)		Hom (minor)	Heterozygote	Hom (major)		Hom (minor)	Heterozygote	Hom (major)		Hom (minor)	Heterozygote	Hom (major)
ACE	rs4293	G/A	1.10 (0.52 - 2.33)	0.53 (0.20 - 1.40)	0.2		0.98 (0.67 - 1.43)	0.75 (0.48 - 1.16)	0.3		18 (87)	55 (248)	28 (137)		49 (438)	84 (745)	44 (380)		68 (300)	142 (669)	82 (336)		123 (1051)	219 (1882)	116 (966)
ACE	rs4298	T/C	0.53 (0.21 - 1.30)		0.2		1.09 (0.70 - 1.69)		0.7		0 (0)	18 (92)	85 (392)		1 (8)	46 (408)	133 (1176)		4 (17)	46 (225)	244 (1068)		6 (53)	66 (560)	390 (3329)
ACE	rs4320	A/G	2.89 (1.31 - 6.41)	1.68 (0.59 - 4.79)	0.02		1.03 (0.72 - 1.48)	1.10 (0.69 - 1.74)	0.9		18 (86)	61 (285)	23 (105)		34 (285)	78 (701)	65 (576)		59 (240)	144 (663)	91 (404)		89 (740)	218 (1881)	152 (1287)
AGTR1	rs1492078	T/C	1.28 (0.67 - 2.45)	1.23 (0.40 - 3.74)	0.7		1.07 (0.77 - 1.50)	0.73 (0.41 - 1.31)	0.4		10 (34)	42 (201)	49 (233)		18 (168)	76 (674)	84 (735)		24 (126)	133 (606)	129 (550)		52 (454)	186 (1594)	210 (1774)
AGTR1	rs1492101	A/G	1.59 (0.80 - 3.16)		0.2		1.02 (0.72 - 1.44)	0.67 (0.29 - 1.55)	0.6		4 (13)	30 (138)	69 (333)		7 (63)	50 (449)	121 (1062)		8 (49)	85 (377)	197 (867)		17 (143)	135 (1166)	307 (2620)
AGTR1	rs275652	G/T	0.61 (0.28 - 1.36)		0.2		0.99 (0.69 - 1.42)		0.9		3 (8)	18 (89)	81 (380)		1 (8)	44 (397)	134 (1177)		1 (1)	76 (368)	214 (926)		9 (81)	113 (983)	340 (2879)
AGTR1	rs3772616	T/C	1.60 (0.79 - 3.25)	2.16 (0.47 - 9.96)	0.4		1.05 (0.75 - 1.46)	0.76 (0.34 - 1.70)	0.7		5 (16)	30 (142)	68 (326)		8 (73)	50 (447)	120 (1054)		9 (52)	95 (430)	189 (825)		19 (159)	150 (1284)	292 (2491)
AGTR1	rs388915	G/A	1.39 (0.73 - 2.65)	6.60 (1.57 - 27.78)	0.03		0.88 (0.62 - 1.23)	1.65 (0.82 - 3.32)	0.2		9 (51)	35 (153)	58 (276)		5 (45)	56 (512)	119 (1034)		18 (82)	90 (431)	183 (788)		21 (178)	144 (1239)	292 (2486)
AGTR1	rs5182	C/T	1.27 (0.64 - 2.51)	0.89 (0.30 - 2.62)	0.7		1.02 (0.71 - 1.47)	1.31 (0.84 - 2.04)	0.4		15 (58)	51 (251)	33 (155)		24 (210)	81 (710)	66 (585)		58 (243)	128 (561)	101 (469)		75 (660)	217 (1847)	156 (1308)
AGTR1	rs5186	C/A	0.70 (0.36 - 1.36)		0.3		1.23 (0.87 - 1.73)	1.10 (0.48 - 2.53)	0.5		4 (19)	28 (131)	71 (333)		3 (26)	56 (497)	119 (1054)		10 (38)	84 (353)	194 (890)		17 (151)	130 (1107)	313 (2662)
APOA5	rs10750097	G/A	1.32 (0.65 - 2.67)	1.88 (0.63 - 5.65)	0.5		0.93 (0.67 - 1.31)	0.88 (0.49 - 1.56)	0.9		13 (58)	48 (210)	40 (206)		17 (148)	78 (687)	81 (723)		22 (117)	111 (499)	157 (676)		35 (294)	164 (1412)	260 (2212)
APOA5	rs17120035	T/C	0.67 (0.29 - 1.51)		0.3		1.06 (0.70 - 1.63)		0.8		1 (1)	15 (80)	85 (389)		4 (35)	37 (330)	133 (1172)		4 (25)	47 (225)	239 (1042)		3 (26)	69 (596)	387 (3296)
APOA5	rs1729408	G/A	1.38 (0.70 - 2.74)	0.45 (0.15 - 1.31)	0.1		0.96 (0.69 - 1.34)	1.26 (0.75 - 2.11)	0.6		7 (23)	45 (230)	48 (216)		27 (250)	68 (601)	80 (698)		34 (163)	122 (539)	134 (584)		42 (364)	202 (1699)	217 (1866)
APOA5	rs2072560	T/C	2.57 (1.18 - 5.59)		0.02		0.84 (0.53 - 1.32)		0.4		1 (3)	26 (107)	74 (364)		1 (8)	31 (270)	142 (1264)		2 (15)	47 (210)	234 (1013)		3 (26)	70 (590)	379 (3224)
APOA5	rs3135506	C/G	1.45 (0.66 - 3.18)		0.4		0.69 (0.40 - 1.18)		0.2		1 (9)	16 (64)	86 (412)		1 (8)	22 (191)	155 (1378)		2 (7)	28 (114)	264 (1190)		1 (10)	57 (474)	407 (3485)
APOA5	rs619054	A/G	1.09 (0.54 - 2.21)	3.58 (1.01 - 12.72)	0.1		1.20 (0.85 - 1.70)	1.51 (0.86 - 2.65)	0.3		7 (40)	32 (157)	64 (287)		6 (55)	65 (589)	108 (940)		25 (112)	112 (511)	156 (681)		36 (302)	155 (1289)	271 (2348)
APOBEC2	rs11280	C/T	2.04 (1.05 - 3.93)		0.03		0.88 (0.63 - 1.24)	0.79 (0.37 - 1.69)	0.7		3 (18)	38 (157)	61 (305)		12 (92)	55 (495)	113 (1005)		16 (80)	100 (392)	179 (838)		26 (235)	171 (1440)	268 (2291)
APOBEC2	rs11556586	T/A					1.09 (0.47 - 2.53)		0.8		0 (0)	2 (13)	100 (468)		0 (0)	11 (97)	169 (1494)		0 (0)	13 (51)	283 (1269)		0 (0)	20 (185)	444 (3774)
APOBEC2	rs2057001	C/T	1.21 (0.64 - 2.32)	0.76 (0.28 - 2.06)	0.6		0.73 (0.52 - 1.03)	0.72 (0.41 - 1.28)	0.2		8 (51)	44 (185)	50 (244)		25 (212)	73 (645)	82 (735)		28 (125)	130 (536)	138 (658)		50 (431)	215 (1836)	200 (1699)
APOBEC2	rs2076472	C/T	2.15 (1.04 - 4.41)		0.04		0.81 (0.57 - 1.13)	0.77 (0.36 - 1.64)	0.4		2 (15)	37 (150)	63 (315)		11 (84)	56 (503)	113 (1005)		16 (80)	92 (358)	188 (882)		26 (235)	167 (1404)	272 (2327)
APOBEC2	rs2395754	T/C	1.12 (0.56 - 2.25)	1.39 (0.56 - 3.44)	0.8		0.70 (0.49 - 1.00)	0.67 (0.42 - 1.07)	0.09		17 (99)	48 (212)	37 (169)		32 (277)	85 (755)	63 (560)		51 (223)	141 (593)	104 (503)		88 (764)	241 (2032)	136 (1170)
APOBEC2	rs6938220	T/C	0.57 (0.24 - 1.33)		0.2		0.68 (0.44 - 1.05)		0.09		0 (0)	16 (94)	86 (386)		5 (45)	34 (299)	141 (1247)		3 (11)	47 (207)	246 (1102)		4 (34)	84 (721)	377 (3212)
APOE	rs1081106	C/T	0.93 (0.48 - 1.79)		0.8		0.95 (0.66 - 1.35)	0.94 (0.41 - 2.18)	1		1 (7)	31 (144)	64 (303)		7 (65)	58 (515)	113 (996)		9 (45)	87 (348)	179 (827)		18 (148)	127 (1089)	290 (2486)
APOE	rs405509	T/G	1.46 (0.67 - 3.20)	2.17 (0.91 - 5.17)	0.2		1.23 (0.84 - 1.80)	1.40 (0.88 - 2.23)	0.3		31 (163)	47 (211)	23 (105)		37 (330)	86 (755)	52 (458)		65 (284)	143 (650)	82 (346)		93 (790)	227 (1918)	135 (1164)
APOE	rs429358	C/T	0.82 (0.41 - 1.65)		0.6		1.18 (0.84 - 1.67)		0.3		4 (27)	28 (144)	67 (288)		1 (10)	58 (518)	112 (986)		3 (12)	86 (397)	187 (812)		20 (167)	127 (1069)	301 (2590)
APOE	rs440446	C/G	1.43 (0.73 - 2.78)	2.72 (0.83 - 8.98)	0.2		1.45 (1.03 - 2.03)	1.62 (0.91 - 2.88)	0.06		10 (50)	54 (243)	38 (190)		13 (118)	80 (698)	85 (758)		25 (106)	129 (582)	136 (602)		36 (314)	179 (1527)	240 (2048)
APOE	rs7412	T/C					1.39 (0.82 - 2.34)		0.2		0 (0)	4 (16)	96 (449)		0 (0)	12 (102)	162 (1434)		0 (0)	25 (97)	257 (1159)		1 (8)	34 (293)	418 (3564)
APOE	rs769449	A/G	0.95 (0.49 - 1.87)		0.9		1.22 (0.86 - 1.72)		0.3		4 (27)	28 (144)	70 (306)		1 (10)	53 (468)	123 (1084)		2 (10)	86 (399)	204 (891)		17 (144)	124 (1035)	320 (2750)
APOE	rs769450	A/G	0.49 (0.23 - 1.06)	0.79 (0.34 - 1.83)	0.2		0.88 (0.61 - 1.28)	0.67 (0.42 - 1.07)	0.2		22 (98)	44 (197)	34 (172)		37 (329)	94 (821)	43 (384)		62 (280)	143 (635)	81 (355)		101 (864)	232 (1985)	114 (965)
CD14	rs2563298	A/C	1.66 (0.83 - 3.32)	0.93 (0.30 - 2.87)	0.3		0.85 (0.62 - 1.18)	0.92 (0.54 - 1.59)	0.6		8 (40)	58 (286)	36 (149)		20 (168)	78 (686)	80 (722)		40 (195)	118 (541)	135 (575)		45 (383)	215 (1840)	202 (1718)
CD14	rs2569190	A/G	0.76 (0.38 - 1.56)	0.39 (0.11 - 1.39)	0.3		0.95 (0.68 - 1.33)	1.09 (0.68 - 1.75)	0.8		8 (29)	52 (239)	41 (198)		27 (252)	82 (724)	67 (579)		43 (165)	130 (622)	119 (506)		62 (513)	217 (1870)	184 (1566)
CD14	rs4914	G/C	1.09 (0.54 - 2.20)		0.8		1.43 (0.99 - 2.08)	0.55 (0.18 - 1.71)	0.1		3 (17)	21 (110)	78 (347)		4 (29)	36 (314)	137 (1221)		8 (43)	71 (342)	217 (929)		9 (81)	99 (846)	353 (3010)
CPB2	rs1409433	T/C	0.76 (0.37 - 1.56)		0.5		1.14 (0.81 - 1.62)	1.38 (0.58 - 3.31)	0.6		3 (9)	24 (87)	75 (384)		2 (18)	48 (428)	127 (1118)		12 (41)	94 (401)	184 (836)		13 (114)	131 (1112)	316 (2701)
CPB2	rs17067700	A/G	0.66 (0.32 - 1.36)	2.17 (0.75 - 6.26)	0.1		1.27 (0.92 - 1.74)	0.69 (0.34 - 1.43)	0.1		10 (31)	37 (160)	54 (278)		14 (126)	73 (640)	91 (808)		20 (77)	143 (653)	130 (579)		37 (304)	194 (1647)	230 (1989)
CPB2	rs1926446	C/A	0.79 (0.37 - 1.70)		0.5		1.15 (0.82 - 1.61)	1.06 (0.43 - 2.62)	0.7		3 (12)	24 (80)	74 (373)		6 (55)	49 (436)	120 (1055)		9 (28)	94 (400)	187 (855)		16 (141)	132 (1142)	309 (2606)
CPB2	rs2181617	G/A	0.51 (0.26 - 1.00)	0.62 (0.25 - 1.55)	0.1		1.07 (0.75 - 1.55)	0.82 (0.52 - 1.28)	0.4		16 (62)	42 (204)	45 (217)		33 (294)	95 (849)	50 (431)		54 (229)	159 (717)	83 (374)		106 (922)	223 (1886)	137 (1169)
CPB2	rs2404965	G/C	0.80 (0.43 - 1.51)	0.48 (0.14 - 1.71)	0.5		0.96 (0.69 - 1.34)	0.71 (0.38 - 1.32)	0.6		5 (32)	39 (187)	59 (265)		16 (140)	83 (745)	80 (699)		21 (98)	118 (536)	155 (681)		42 (364)	199 (1706)	225 (1908)
CPB2	rs35814191	D/C	0.62 (0.31 - 1.25)	1.75 (0.77 - 4.01)	0.05		1.31 (0.92 - 1.87)	1.13 (0.69 - 1.85)	0.3		29 (136)	39 (202)	34 (138)		25 (222)	91 (796)	63 (565)		38 (166)	166 (754)	88 (385)		73 (636)	227 (1933)	161 (1368)
CPB2	rs3742264	T/C	0.58 (0.29 - 1.16)	2.22 (0.95 - 5.16)	0.009		1.29 (0.90 - 1.84)	1.26 (0.78 - 2.03)	0.4		30 (144)	40 (193)	33 (146)		23 (200)	93 (816)	60 (538)		42 (175)	159 (718)	90 (391)		73 (630)	227 (1930)	164 (1398)
CPB2	rs3742266	A/G	0.86 (0.45 - 1.67)		0.7		1.12 (0.78 - 1.62)		0.5		3 (10)	25 (121)	71 (340)		4 (35)	48 (420)	126 (1119)		1 (8)	76 (348)	216 (945)		7 (56)	104 (865)	352 (3036)
CPB2	rs4941541	T/G	0.48 (0.15 - 1.51)		0.2		0.94 (0.56 - 1.57)		0.8		0 (0)	6 (27)	97 (457)		0 (0)	18 (163)	158 (1394)		1 (4)	33 (155)	255 (1113)		0 (0)	54 (436)	407 (3501)
CPB2	rs7336399	G/A	0.79 (0.38 - 1.65)	0.72 (0.30 - 1.77)	0.7		0.68 (0.48 - 0.96)	0.61 (0.37 - 1.00)	0.04		14 (76)	40 (189)	42 (181)		31 (278)	86 (753)	51 (445)		34 (161)	119 (531)	116 (480)		72 (601)	214 (1812)	156 (1337)
CRP	rs1130864	A/G	1.63 (0.79 - 3.38)	2.60 (1.01 - 6.72)	0.1		1.21 (0.86 - 1.69)	1.17 (0.71 - 1.94)	0.5		17 (69)	48 (258)	38 (157)		19 (177)	74 (635)	87 (780)		38 (166)	137 (598)	117 (539)		62 (532)	201 (1716)	198 (1686)
CRP	rs1205	T/C	0.70 (0.35 - 1.38)	1.50 (0.59 - 3.82)	0.3		0.89 (0.63 - 1.25)	0.77 (0.48 - 1.24)	0.5		14 (62)	48 (225)	41 (197)		24 (205)	87 (771)	66 (586)		40 (189)	125 (529)	129 (590)		79 (680)	189 (1611)	193 (1638)
CRP	rs1800947	G/C	1.39 (0.50 - 3.83)		0.5		0.88 (0.53 - 1.44)		0.6		0 (0)	14 (70)	89 (414)		1 (10)	19 (169)	159 (1403)		2 (8)	28 (125)	263 (1178)		2 (14)	58 (496)	405 (3459)
CRP	rs2794521	C/T	0.63 (0.34 - 1.17)		0.1		1.11 (0.80 - 1.55)	1.28 (0.62 - 2.65)	0.7		4 (18)	23 (109)	76 (357)		9 (83)	62 (553)	108 (946)		15 (80)	95 (426)	183 (805)		19 (154)	143 (1215)	303 (2599)
CRP	rs3093075	T/G	1.10 (0.46 - 2.63)		0.8		0.76 (0.44 - 1.32)		0.3		1 (3)	11 (53)	91 (428)		1 (8)	25 (222)	153 (1352)		3 (12)	32 (148)	258 (1150)		2 (10)	56 (485)	407 (3471)
F12	rs17876032	C/T	1.44 (0.75 - 2.80)	2.62 (0.84 - 8.15)	0.2		1.19 (0.85 - 1.69)	1.70 (1.04 - 2.79)	0.1		8 (40)	44 (206)	51 (238)		11 (97)	65 (565)	95 (843)		36 (152)	122 (563)	129 (561)		48 (408)	180 (1530)	223 (1901)
F12	rs1801020	A/G	2.40 (1.24 - 4.65)		0.009		1.32 (0.94 - 1.85)	1.66 (0.93 - 2.99)	0.1		4 (23)	46 (213)	53 (248)		8 (67)	54 (483)	117 (1034)		22 (92)	120 (533)	152 (678)		30 (256)	162 (1380)	268 (2298)
F12	rs4976691	C/G	1.31 (0.66 - 2.61)	2.70 (0.86 - 8.47)	0.2		1.20 (0.85 - 1.69)	1.84 (1.11 - 3.04)	0.06		8 (40)	43 (198)	48 (227)		11 (97)	66 (583)	97 (863)		36 (152)	123 (560)	129 (566)		45 (380)	182 (1544)	229 (1956)
F13A1	rs1781794	G/A	1.05 (0.51 - 2.19)	1.01 (0.43 - 2.38)	1		0.85 (0.60 - 1.22)	0.72 (0.45 - 1.16)	0.4		18 (103)	50 (231)	33 (139)		40 (351)	82 (726)	55 (487)		40 (146)	142 (629)	111 (523)		84 (722)	222 (1870)	154 (1335)
F13A1	rs2274393	A/G	0.79 (0.40 - 1.55)	0.57 (0.14 - 2.28)	0.6		1.06 (0.76 - 1.48)	1.09 (0.58 - 2.08)	0.9		6 (41)	29 (126)	63 (290)		11 (100)	64 (570)	98 (857)		22 (99)	110 (509)	159 (684)		30 (250)	158 (1330)	267 (2289)
F13A1	rs2295752	A/C	3.72 (1.83 - 7.55)		0.0003		0.99 (0.71 - 1.38)	0.52 (0.28 - 0.98)	0.1		4 (11)	59 (267)	38 (194)		16 (128)	59 (517)	97 (870)		16 (40)	127 (560)	148 (684)		47 (403)	189 (1585)	222 (1926)
F13A1	rs2326707	A/G	0.68 (0.33 - 1.42)	0.27 (0.08 - 0.86)	0.09		1.48 (1.02 - 2.14)	0.93 (0.57 - 1.51)	0.04		14 (77)	50 (208)	34 (168)		28 (255)	99 (868)	47 (412)		41 (182)	160 (721)	87 (366)		88 (756)	207 (1751)	160 (1374)
F13A1	rs3024305	C/G	0.90 (0.49 - 1.66)	1.00 (0.35 - 2.89)	0.9		1.24 (0.90 - 1.73)	1.06 (0.61 - 1.84)	0.4		9 (39)	45 (227)	48 (215)		15 (129)	85 (757)	76 (668)		27 (136)	129 (548)	138 (625)		45 (393)	192 (1622)	228 (1952)
F13A1	rs3024319	C/G	0.68 (0.32 - 1.46)	0.96 (0.40 - 2.29)	0.6		1.06 (0.75 - 1.50)	0.56 (0.32 - 0.99)	0.08		17 (86)	43 (195)	40 (187)		29 (264)	79 (693)	66 (578)		38 (163)	136 (599)	116 (519)		76 (650)	206 (1755)	177 (1504)
F13A1	rs3024352	A/G	1.55 (0.76 - 3.15)		0.2		1.10 (0.77 - 1.57)	1.15 (0.43 - 3.09)	0.9		2 (9)	33 (157)	60 (283)		3 (29)	41 (340)	129 (1158)		7 (33)	86 (363)	197 (904)		10 (84)	124 (1034)	320 (2744)
F13A1	rs3024458	A/G	0.61 (0.28 - 1.33)		0.2		1.21 (0.86 - 1.71)	0.73 (0.29 - 1.85)	0.4		7 (38)	24 (113)	68 (311)		4 (34)	60 (518)	107 (952)		7 (30)	95 (447)	184 (810)		14 (120)	135 (1145)	298 (2526)
F13A1	rs5985	T/G	1.59 (0.83 - 3.04)		0.2		1.08 (0.77 - 1.51)	0.89 (0.45 - 1.76)	0.8		4 (14)	38 (174)	59 (288)		8 (65)	57 (493)	111 (997)		15 (72)	98 (445)	180 (779)		23 (203)	160 (1341)	278 (2385)
F5	rs2227245	T/C	1.38 (0.66 - 2.91)	2.75 (1.04 - 7.23)	0.1		0.80 (0.57 - 1.12)	0.73 (0.44 - 1.22)	0.3		18 (71)	40 (205)	38 (176)		17 (143)	71 (626)	85 (758)		33 (146)	125 (576)	127 (556)		59 (513)	204 (1722)	191 (1637)
F5	rs2269648	T/C	0.32 (0.13 - 0.78)	0.95 (0.32 - 2.82)	0.04		0.91 (0.65 - 1.28)	1.07 (0.53 - 2.16)	0.8		7 (30)	33 (153)	60 (281)		13 (114)	72 (635)	82 (714)		18 (78)	107 (469)	161 (721)		29 (259)	177 (1492)	240 (2033)
F5	rs2420369	T/A	0.55 (0.28 - 1.09)	0.59 (0.22 - 1.59)	0.2		1.01 (0.72 - 1.42)	1.39 (0.85 - 2.27)	0.4		12 (48)	43 (212)	45 (209)		25 (227)	96 (849)	57 (499)		45 (180)	131 (643)	112 (472)		55 (479)	227 (1922)	173 (1475)
F5	rs3753305	C/G	1.03 (0.54 - 1.97)	1.15 (0.43 - 3.06)	1		1.32 (0.92 - 1.89)	0.99 (0.61 - 1.61)	0.3		11 (50)	46 (232)	43 (186)		21 (189)	81 (720)	75 (659)		38 (147)	134 (636)	109 (477)		64 (547)	203 (1716)	181 (1541)
F5	rs3766103	C/T	0.70 (0.35 - 1.40)	0.49 (0.16 - 1.46)	0.4		1.05 (0.75 - 1.47)	1.36 (0.83 - 2.24)	0.5		11 (46)	45 (222)	43 (200)		26 (237)	91 (803)	56 (489)		43 (171)	133 (657)	110 (466)		54 (469)	226 (1910)	173 (1471)
F5	rs5778619	D/I	1.65 (0.84 - 3.24)	2.44 (0.80 - 7.41)	0.2		0.86 (0.61 - 1.22)	1.15 (0.72 - 1.83)	0.4		11 (57)	52 (241)	40 (186)		14 (123)	81 (714)	83 (740)		50 (206)	129 (593)	114 (506)		60 (517)	223 (1899)	168 (1439)
F5	rs6013	T/G	0.86 (0.36 - 2.09)		0.7		0.81 (0.53 - 1.26)		0.4		0 (0)	15 (75)	84 (382)		2 (20)	27 (242)	150 (1323)		4 (26)	38 (173)	241 (1052)		2 (20)	70 (586)	373 (3169)
F5	rs6019	C/G	1.20 (0.39 - 3.65)		0.7		1.07 (0.50 - 2.32)		0.9		1 (2)	6 (30)	95 (442)		1 (10)	9 (83)	167 (1472)		0 (0)	13 (51)	280 (1240)		0 (0)	21 (182)	438 (3731)
F5	rs6025	T/C	1.63 (0.35 - 7.57)		0.5		1.40 (0.67 - 2.89)		0.4		0 (0)	5 (17)	94 (440)		0 (0)	6 (51)	170 (1505)		0 (0)	17 (74)	276 (1237)		0 (0)	18 (166)	442 (3767)
F5	rs6029	T/C	0.33 (0.14 - 0.75)	1.24 (0.46 - 3.34)	0.02		0.96 (0.68 - 1.35)	0.96 (0.49 - 1.88)	1		10 (41)	31 (148)	59 (282)		14 (124)	75 (664)	79 (691)		20 (85)	106 (481)	158 (699)		32 (282)	176 (1489)	240 (2039)
F5	rs6030	G/A	0.69 (0.34 - 1.40)	0.58 (0.17 - 2.02)	0.5		1.00 (0.72 - 1.39)	1.16 (0.64 - 2.10)	0.9		6 (30)	42 (188)	54 (256)		16 (145)	76 (681)	82 (712)		24 (109)	113 (525)	153 (656)		33 (283)	193 (1650)	233 (1981)
F5	rs6035	C/T	1.06 (0.40 - 2.81)		0.9		0.71 (0.42 - 1.22)		0.2		0 (0)	10 (47)	90 (425)		0 (0)	21 (186)	153 (1347)		0 (0)	27 (128)	262 (1169)		0 (0)	55 (465)	398 (3394)
F5	rs6670678	A/G	0.88 (0.46 - 1.68)	1.02 (0.30 - 3.44)	0.9		1.49 (1.05 - 2.11)	0.92 (0.48 - 1.76)	0.05		6 (34)	43 (228)	46 (199)		12 (107)	81 (723)	79 (689)		17 (58)	141 (651)	110 (486)		38 (314)	196 (1664)	198 (1701)
F5	rs7542281	T/C	1.41 (0.70 - 2.84)	3.14 (1.18 - 8.33)	0.07		0.76 (0.54 - 1.06)	0.72 (0.43 - 1.22)	0.2		18 (71)	43 (215)	39 (186)		16 (133)	73 (645)	89 (794)		32 (143)	129 (593)	131 (569)		56 (484)	215 (1822)	194 (1667)
F5	rs9332575	C/T	2.34 (0.96 - 5.71)		0.06		0.69 (0.45 - 1.05)	0.89 (0.23 - 3.50)	0.2		4 (23)	21 (94)	75 (354)		3 (25)	26 (229)	149 (1318)		5 (23)	53 (260)	232 (1015)		7 (57)	98 (857)	358 (3039)
F5	rs9332590	G/A	1.62 (0.83 - 3.16)	1.37 (0.43 - 4.34)	0.4		0.89 (0.63 - 1.24)	1.27 (0.78 - 2.07)	0.4		8 (44)	48 (224)	44 (204)		14 (121)	71 (625)	89 (787)		42 (175)	120 (552)	127 (563)		47 (406)	218 (1852)	197 (1690)
F5	rs9332591	A/G	1.44 (0.63 - 3.27)		0.4		0.83 (0.57 - 1.22)		0.3		3 (13)	21 (100)	76 (363)		6 (53)	38 (322)	134 (1201)		4 (23)	52 (249)	234 (1022)		8 (69)	97 (855)	346 (2928)
F5	rs9332618	A/G	0.69 (0.36 - 1.34)		0.3		0.99 (0.69 - 1.41)		0.9		3 (21)	34 (158)	62 (290)		6 (57)	55 (491)	116 (1016)		4 (14)	81 (381)	198 (881)		11 (93)	125 (1047)	324 (2792)
F5	rs9332640	G/C	0.59 (0.27 - 1.30)	0.92 (0.40 - 2.14)	0.4		0.80 (0.56 - 1.14)	1.10 (0.71 - 1.71)	0.2		21 (84)	47 (241)	32 (146)		39 (346)	91 (788)	44 (398)		63 (261)	134 (646)	95 (401)		88 (768)	247 (2102)	127 (1078)
F5	rs9332695	T/A	2.32 (0.62 - 8.68)		0.2		1.60 (0.96 - 2.66)		0.07		1 (7)	6 (25)	92 (430)		0 (0)	7 (61)	170 (1501)		0 (0)	31 (137)	257 (1158)		0 (0)	37 (326)	419 (3555)
F5	rs970741	G/A	0.81 (0.41 - 1.60)		0.5		1.25 (0.90 - 1.74)	0.63 (0.25 - 1.61)	0.2		2 (7)	30 (135)	67 (320)		7 (63)	61 (551)	104 (909)		8 (37)	95 (426)	184 (817)		20 (171)	141 (1208)	293 (2490)
FGA	rs2070006	T/C	0.84 (0.39 - 1.82)	1.08 (0.44 - 2.62)	0.8		0.79 (0.55 - 1.13)	0.80 (0.51 - 1.26)	0.4		24 (111)	49 (228)	30 (145)		37 (332)	97 (862)	46 (399)		65 (308)	134 (601)	94 (397)		104 (897)	228 (1949)	129 (1088)
FGA	rs2070016	C/T	1.17 (0.50 - 2.75)		0.7		1.11 (0.77 - 1.60)	0.47 (0.13 - 1.71)	0.4		2 (12)	23 (114)	78 (357)		2 (16)	35 (298)	142 (1268)		9 (30)	69 (302)	214 (975)		13 (109)	109 (919)	344 (2949)
FGA	rs2070018	G/A	0.74 (0.35 - 1.55)		0.4		0.64 (0.43 - 0.96)	1.08 (0.34 - 3.46)	0.09		1 (2)	24 (123)	75 (341)		5 (45)	50 (458)	122 (1059)		5 (13)	61 (277)	228 (1022)		10 (77)	116 (1018)	333 (2824)
FGA	rs2070022	A/G	1.12 (0.60 - 2.10)		0.7		0.99 (0.71 - 1.38)	1.47 (0.68 - 3.18)	0.6		4 (17)	38 (178)	58 (263)		8 (71)	67 (592)	101 (891)		13 (61)	96 (397)	179 (823)		18 (147)	157 (1336)	283 (2424)
FGA	rs6050	C/T	1.58 (0.80 - 3.11)	2.11 (0.65 - 6.84)	0.3		0.97 (0.69 - 1.36)	1.36 (0.80 - 2.33)	0.4		12 (62)	47 (198)	44 (223)		13 (109)	82 (728)	84 (745)		32 (175)	130 (566)	131 (561)		40 (345)	209 (1789)	208 (1763)
FGB	rs1044291	T/C	0.53 (0.25 - 1.10)	1.77 (0.43 - 7.34)	0.2		0.99 (0.70 - 1.39)	1.62 (0.78 - 3.38)	0.4		5 (21)	29 (130)	64 (293)		9 (81)	63 (552)	100 (885)		15 (67)	97 (446)	174 (757)		19 (166)	168 (1426)	267 (2269)
FGB	rs1800787	T/C	1.41 (0.71 - 2.77)		0.3		1.00 (0.71 - 1.43)	0.48 (0.19 - 1.23)	0.3		2 (12)	35 (170)	66 (302)		4 (33)	49 (428)	125 (1110)		12 (39)	89 (404)	191 (863)		24 (205)	133 (1129)	303 (2592)
FGB	rs1800788	T/C	1.09 (0.55 - 2.13)	1.59 (0.53 - 4.77)	0.7		1.20 (0.86 - 1.68)	1.48 (0.80 - 2.74)	0.3		10 (49)	37 (158)	53 (262)		10 (88)	69 (612)	99 (877)		22 (117)	121 (529)	148 (649)		27 (234)	175 (1509)	258 (2182)
FGB	rs2227412	G/A	1.16 (0.60 - 2.25)		0.7		0.89 (0.62 - 1.27)	1.39 (0.57 - 3.40)	0.6		4 (17)	32 (147)	65 (302)		6 (51)	56 (493)	113 (1000)		9 (40)	80 (338)	198 (892)		14 (110)	138 (1174)	304 (2598)
FGB	rs2227439	T/C	0.87 (0.41 - 1.84)		0.7		0.74 (0.51 - 1.09)	1.92 (0.62 - 5.95)	0.2		0 (0)	25 (113)	75 (356)		4 (35)	52 (470)	122 (1071)		6 (14)	64 (290)	221 (990)		9 (66)	113 (981)	340 (2895)
FGG	rs1049636	G/A	0.73 (0.37 - 1.44)	0.82 (0.32 - 2.09)	0.7		0.85 (0.61 - 1.20)	0.80 (0.49 - 1.32)	0.6		17 (86)	44 (202)	40 (187)		31 (277)	86 (767)	58 (505)		34 (151)	140 (595)	117 (540)		65 (545)	227 (1954)	166 (1422)
FGG	rs1800792	C/T	0.55 (0.29 - 1.03)	1.36 (0.39 - 4.82)	0.1		1.16 (0.82 - 1.63)	1.34 (0.78 - 2.31)	0.5		14 (72)	32 (135)	55 (257)		11 (95)	80 (699)	89 (798)		38 (171)	118 (499)	134 (615)		44 (380)	190 (1604)	229 (1966)
FGG	rs2066860	T/C					0.79 (0.33 - 1.89)		0.6		0 (0)	5 (12)	93 (432)		1 (10)	4 (35)	168 (1482)		0 (0)	9 (46)	283 (1255)		0 (0)	18 (163)	441 (3750)
FGG	rs2066861	T/C	1.45 (0.73 - 2.87)	2.05 (0.59 - 7.19)	0.4		0.88 (0.62 - 1.24)	1.30 (0.76 - 2.23)	0.3		11 (56)	44 (188)	48 (239)		12 (101)	79 (701)	87 (770)		31 (170)	124 (532)	138 (608)		37 (327)	211 (1797)	213 (1806)
FUT3	rs11673407	G/A	0.86 (0.44 - 1.66)	0.95 (0.37 - 2.41)	0.9		1.16 (0.82 - 1.63)	1.49 (0.90 - 2.48)	0.3		14 (61)	43 (212)	45 (207)		30 (270)	79 (701)	69 (603)		38 (150)	140 (659)	115 (497)		51 (437)	221 (1871)	188 (1615)
FUT3	rs778986	G/A	0.61 (0.30 - 1.22)	0.74 (0.18 - 3.05)	0.4		0.98 (0.70 - 1.37)	1.06 (0.43 - 2.66)	1		7 (35)	36 (175)	58 (268)		6 (47)	68 (604)	98 (864)		7 (27)	95 (407)	183 (813)		15 (132)	145 (1250)	283 (2378)
FUT3	rs874232	C/T	1.00 (0.49 - 2.01)	2.53 (0.94 - 6.84)	0.1		1.15 (0.80 - 1.66)	1.26 (0.79 - 2.01)	0.6		17 (69)	51 (247)	34 (158)		23 (205)	99 (883)	55 (477)		59 (262)	149 (662)	85 (377)		89 (738)	229 (1962)	141 (1220)
ICAM1	rs281432	G/C	1.42 (0.65 - 3.09)	0.57 (0.21 - 1.54)	0.1		0.73 (0.51 - 1.05)	0.98 (0.63 - 1.55)	0.2		17 (78)	56 (258)	28 (135)		42 (367)	90 (797)	45 (401)		59 (267)	133 (589)	93 (410)		78 (649)	236 (2001)	130 (1115)
ICAM1	rs3093030	T/C	1.13 (0.58 - 2.19)	0.85 (0.35 - 2.04)	0.8		1.00 (0.70 - 1.43)	0.92 (0.58 - 1.47)	0.9		15 (83)	51 (235)	37 (166)		27 (249)	85 (745)	68 (598)		50 (207)	143 (682)	101 (421)		83 (698)	223 (1903)	157 (1346)
ICAM1	rs3093032	T/C	1.14 (0.59 - 2.23)		0.7		0.80 (0.55 - 1.16)	1.18 (0.40 - 3.47)	0.5		3 (12)	26 (120)	70 (332)		7 (65)	45 (403)	120 (1044)		5 (18)	60 (300)	221 (970)		8 (59)	106 (914)	339 (2897)
ICAM1	rs5030341	D/I	0.89 (0.45 - 1.75)	0.63 (0.21 - 1.83)	0.7		0.95 (0.67 - 1.34)	0.67 (0.38 - 1.15)	0.3		12 (43)	49 (245)	37 (170)		21 (185)	88 (789)	66 (575)		22 (104)	130 (582)	129 (578)		46 (395)	205 (1744)	195 (1673)
ICAM1	rs5030352	G/C	0.90 (0.44 - 1.83)	0.36 (0.12 - 1.10)	0.2		0.80 (0.56 - 1.15)	1.00 (0.63 - 1.59)	0.4		13 (61)	51 (242)	35 (159)		37 (320)	88 (784)	49 (436)		47 (197)	125 (542)	109 (499)		67 (561)	216 (1831)	158 (1354)
ICAM1	rs5030390	A/G	0.47 (0.14 - 1.63)		0.2		0.96 (0.52 - 1.78)		0.9		0 (0)	6 (32)	92 (424)		0 (0)	17 (155)	157 (1383)		0 (0)	19 (73)	264 (1172)		2 (20)	36 (301)	413 (3512)
IL6	rs1554606	G/T	1.15 (0.55 - 2.38)	1.14 (0.46 - 2.83)	0.9		1.04 (0.72 - 1.49)	1.52 (0.98 - 2.37)	0.1		24 (116)	48 (234)	28 (119)		30 (256)	86 (768)	57 (500)		68 (310)	132 (609)	89 (362)		79 (663)	218 (1849)	154 (1321)
IL6	rs1800795	G/C	1.34 (0.64 - 2.83)	1.38 (0.55 - 3.45)	0.7		0.91 (0.63 - 1.31)	1.34 (0.87 - 2.05)	0.2		27 (133)	50 (233)	26 (118)		34 (287)	85 (763)	56 (494)		72 (327)	138 (635)	84 (346)		87 (734)	237 (2025)	137 (1170)
IL6	rs1800796	C/G	1.92 (0.52 - 7.10)		0.3		0.99 (0.52 - 1.88)		1		1 (5)	6 (31)	95 (444)		0 (0)	8 (71)	167 (1472)		2 (9)	18 (78)	270 (1200)		0 (0)	29 (236)	431 (3685)
IL6	rs2069825	I/D	1.45 (0.66 - 3.15)	1.58 (0.63 - 4.02)	0.6		0.93 (0.64 - 1.35)	1.22 (0.79 - 1.88)	0.4		27 (133)	48 (215)	23 (111)		31 (262)	88 (784)	56 (497)		68 (311)	135 (619)	83 (352)		90 (759)	225 (1913)	136 (1160)
IL6	rs2069827	T/G	0.57 (0.29 - 1.14)	0.39 (0.07 - 2.06)	0.2		0.76 (0.55 - 1.06)	1.13 (0.55 - 2.31)	0.2		5 (28)	35 (153)	61 (293)		12 (105)	73 (657)	91 (797)		18 (62)	99 (447)	174 (778)		25 (218)	187 (1590)	247 (2114)
IL6	rs2069840	G/C	0.64 (0.35 - 1.18)	1.29 (0.41 - 4.12)	0.3		1.55 (1.12 - 2.16)	1.48 (0.70 - 3.10)	0.03		11 (51)	30 (145)	62 (288)		9 (80)	72 (648)	97 (845)		16 (69)	112 (529)	161 (690)		20 (174)	151 (1271)	291 (2493)
KL	rs1334928	G/T	0.84 (0.40 - 1.73)	0.81 (0.34 - 1.94)	0.8		0.84 (0.60 - 1.18)	0.63 (0.38 - 1.04)	0.2		12 (47)	51 (242)	39 (191)		30 (264)	77 (681)	72 (636)		33 (159)	132 (589)	131 (571)		72 (611)	222 (1891)	172 (1481)
KL	rs2283368	C/T	1.05 (0.52 - 2.12)		0.9		0.97 (0.68 - 1.37)	0.90 (0.43 - 1.86)	0.9		4 (17)	28 (126)	67 (312)		11 (99)	53 (472)	111 (971)		13 (48)	87 (392)	181 (826)		19 (152)	147 (1257)	279 (2393)
KL	rs34980019	C/D	2.05 (1.00 - 4.19)	1.71 (0.35 - 8.24)	0.1		1.21 (0.86 - 1.70)	1.99 (0.99 - 4.00)	0.1		10 (44)	36 (181)	54 (240)		6 (51)	52 (449)	111 (993)		15 (69)	101 (464)	169 (748)		13 (101)	136 (1184)	305 (2591)
KL	rs522796	C/T	0.59 (0.30 - 1.18)	0.70 (0.27 - 1.84)	0.3		1.14 (0.79 - 1.64)	1.09 (0.69 - 1.71)	0.8		13 (63)	46 (222)	44 (199)		31 (283)	90 (792)	58 (507)		49 (204)	153 (680)	92 (432)		78 (669)	234 (2002)	153 (1297)
KL	rs571118	T/C	0.68 (0.30 - 1.52)	0.82 (0.35 - 1.91)	0.6		0.79 (0.54 - 1.18)	0.78 (0.51 - 1.21)	0.4		20 (82)	51 (246)	30 (146)		37 (325)	91 (788)	43 (390)		70 (321)	125 (537)	87 (379)		124 (1062)	220 (1884)	114 (960)
KL	rs643780	A/G	0.73 (0.32 - 1.66)		0.5		1.20 (0.83 - 1.72)	0.74 (0.24 - 2.32)	0.5		1 (4)	13 (59)	85 (392)		1 (8)	35 (304)	140 (1241)		5 (13)	68 (304)	215 (983)		11 (100)	94 (806)	350 (2972)
KL	rs648202	T/C	0.59 (0.26 - 1.32)		0.2		1.23 (0.86 - 1.75)	0.74 (0.24 - 2.28)	0.4		1 (4)	12 (57)	86 (406)		1 (8)	37 (322)	139 (1233)		5 (13)	70 (307)	221 (993)		11 (100)	95 (818)	356 (3021)
KL	rs683907	C/T	0.81 (0.38 - 1.71)	0.78 (0.32 - 1.90)	0.8		0.85 (0.60 - 1.20)	0.59 (0.35 - 0.97)	0.1		12 (47)	47 (220)	39 (191)		29 (260)	77 (681)	71 (629)		31 (149)	127 (574)	126 (548)		72 (615)	209 (1784)	167 (1443)
KL	rs9536314	G/T	1.68 (0.84 - 3.36)	1.62 (0.36 - 7.39)	0.3		1.19 (0.85 - 1.68)	1.69 (0.85 - 3.35)	0.2		9 (39)	35 (177)	56 (250)		6 (51)	55 (479)	115 (1028)		15 (69)	102 (460)	176 (769)		15 (121)	136 (1178)	309 (2635)
LCT	rs182549	C/T	0.98 (0.48 - 2.00)	0.73 (0.32 - 1.70)	0.7		0.90 (0.64 - 1.28)	0.82 (0.50 - 1.37)	0.7		22 (110)	51 (228)	29 (138)		41 (348)	75 (675)	59 (521)		54 (227)	144 (644)	92 (424)		86 (724)	237 (2038)	140 (1186)
LCT	rs2236783	C/T	1.16 (0.62 - 2.20)	0.63 (0.22 - 1.79)	0.5		0.85 (0.61 - 1.17)	0.62 (0.32 - 1.19)	0.3		13 (79)	45 (198)	45 (206)		21 (185)	69 (612)	83 (736)		27 (100)	121 (527)	145 (681)		47 (382)	197 (1700)	215 (1829)
LCT	rs2304371	G/A	0.94 (0.48 - 1.85)		0.9		0.70 (0.49 - 1.01)	1.41 (0.55 - 3.61)	0.1		3 (20)	32 (151)	68 (313)		7 (61)	51 (453)	119 (1051)		14 (57)	77 (327)	204 (932)		12 (110)	143 (1244)	307 (2586)
LCT	rs4988235	G/A	1.05 (0.51 - 2.16)	0.79 (0.33 - 1.86)	0.8		0.91 (0.64 - 1.29)	0.78 (0.47 - 1.30)	0.6		24 (119)	50 (227)	29 (138)		41 (348)	74 (667)	60 (531)		54 (227)	146 (644)	91 (422)		88 (742)	238 (2042)	135 (1144)
LCT	rs6719488	G/T	1.19 (0.63 - 2.25)	0.66 (0.23 - 1.89)	0.5		0.83 (0.60 - 1.15)	0.60 (0.31 - 1.15)	0.2		13 (79)	45 (198)	45 (206)		20 (175)	70 (618)	84 (744)		26 (96)	120 (526)	147 (690)		47 (382)	198 (1707)	217 (1849)
LPIN1	rs10192566	G/C	0.78 (0.39 - 1.55)	0.26 (0.09 - 0.73)	0.04		0.80 (0.55 - 1.16)	1.01 (0.65 - 1.57)	0.4		14 (85)	54 (231)	34 (164)		43 (386)	87 (766)	45 (391)		63 (280)	142 (612)	87 (402)		89 (755)	246 (2101)	127 (1087)
LPIN1	rs1050800	T/C	1.90 (0.92 - 3.89)		0.08		0.84 (0.60 - 1.19)	0.98 (0.31 - 3.03)	0.6		2 (14)	32 (142)	69 (328)		1 (8)	51 (455)	125 (1099)		5 (24)	71 (331)	215 (943)		10 (87)	137 (1151)	318 (2728)
LPIN1	rs11693809	T/C	1.50 (0.74 - 3.05)	1.21 (0.52 - 2.84)	0.5		1.09 (0.77 - 1.53)	1.22 (0.75 - 2.00)	0.7		17 (85)	50 (220)	35 (175)		31 (259)	72 (634)	73 (660)		40 (184)	147 (673)	108 (453)		66 (580)	224 (1910)	174 (1474)
LPIN1	rs2278513	T/C	2.56 (1.03 - 6.36)	1.82 (0.68 - 4.86)	0.1		1.11 (0.75 - 1.65)	1.29 (0.82 - 2.04)	0.5		26 (130)	58 (251)	18 (94)		50 (433)	79 (696)	48 (433)		70 (327)	153 (660)	68 (311)		102 (884)	251 (2134)	111 (938)
LPIN1	rs2577262	A/G	1.59 (0.75 - 3.36)	1.39 (0.48 - 4.00)	0.5		0.67 (0.47 - 0.94)	0.72 (0.44 - 1.18)	0.06		12 (62)	51 (242)	39 (171)		30 (272)	77 (683)	70 (607)		33 (137)	117 (544)	141 (617)		65 (552)	215 (1830)	185 (1584)
LPIN1	rs2716610	T/C	0.65 (0.27 - 1.53)		0.3		1.00 (0.67 - 1.50)		1		2 (3)	16 (69)	85 (412)		2 (18)	28 (235)	147 (1309)		1 (7)	54 (267)	236 (1024)		6 (55)	84 (713)	375 (3198)
LPIN1	rs893346	G/A	2.82 (1.31 - 6.07)		0.008		1.06 (0.73 - 1.54)		0.8		0 (0)	27 (137)	75 (342)		4 (37)	34 (309)	138 (1206)		4 (5)	61 (257)	230 (1049)		4 (38)	91 (771)	369 (3155)
LTA	rs1041981	A/C	1.08 (0.54 - 2.17)	0.93 (0.25 - 3.38)	1		0.94 (0.68 - 1.30)	0.80 (0.47 - 1.36)	0.7		9 (38)	50 (254)	44 (192)		16 (139)	77 (689)	86 (754)		24 (105)	121 (569)	143 (614)		49 (420)	201 (1753)	210 (1761)
LTA	rs2009658	G/C	1.28 (0.65 - 2.49)		0.5		1.05 (0.72 - 1.53)		0.8		6 (26)	33 (157)	61 (279)		1 (8)	52 (452)	127 (1132)		4 (19)	72 (340)	205 (894)		11 (92)	114 (971)	317 (2690)
LTA	rs2857713	C/T	1.69 (0.86 - 3.32)	1.62 (0.57 - 4.59)	0.3		1.14 (0.82 - 1.57)	1.05 (0.59 - 1.87)	0.7		12 (58)	52 (242)	33 (166)		17 (147)	83 (739)	74 (646)		23 (113)	132 (624)	136 (562)		40 (329)	191 (1637)	224 (1905)
LTA	rs746868	C/G	0.64 (0.32 - 1.28)	0.46 (0.15 - 1.36)	0.2		0.76 (0.54 - 1.07)	1.15 (0.71 - 1.86)	0.1		6 (24)	39 (204)	54 (242)		25 (221)	75 (652)	76 (680)		49 (184)	130 (578)	111 (533)		59 (484)	226 (1935)	172 (1471)
NPY	rs16131	C/T	1.55 (0.76 - 3.15)		0.2		1.04 (0.72 - 1.51)		0.8		0 (0)	29 (142)	74 (342)		3 (30)	39 (339)	134 (1190)		3 (21)	65 (250)	228 (1048)		4 (27)	104 (906)	355 (3014)
NPY	rs16138	C/G	1.18 (0.62 - 2.27)		0.6		1.16 (0.84 - 1.61)	0.74 (0.38 - 1.44)	0.4		4 (20)	37 (192)	62 (272)		19 (164)	50 (450)	109 (963)		14 (79)	111 (474)	170 (763)		28 (244)	176 (1478)	262 (2256)
NPY	rs16139	C/T	1.62 (0.67 - 3.91)		0.3		0.86 (0.52 - 1.41)		0.5		0 (0)	17 (73)	85 (406)		2 (16)	26 (234)	143 (1255)		1 (5)	35 (148)	253 (1119)		3 (25)	58 (486)	397 (3388)
NPY	rs16147	T/C	0.88 (0.41 - 1.90)	0.73 (0.30 - 1.81)	0.8		1.14 (0.78 - 1.68)	1.02 (0.66 - 1.60)	0.8		20 (94)	57 (284)	25 (97)		46 (406)	86 (765)	45 (393)		64 (290)	150 (677)	82 (346)		99 (848)	239 (2020)	126 (1090)
PROC	rs1401296	C/T	1.82 (0.96 - 3.46)	0.98 (0.35 - 2.75)	0.1		0.88 (0.63 - 1.23)	1.28 (0.78 - 2.08)	0.3		10 (56)	49 (214)	40 (182)		29 (260)	69 (595)	79 (707)		35 (152)	139 (605)	120 (546)		43 (367)	216 (1842)	200 (1704)
PROC	rs1799810	T/A	1.04 (0.53 - 2.04)	0.52 (0.16 - 1.65)	0.5		0.78 (0.55 - 1.10)	1.07 (0.67 - 1.71)	0.3		7 (46)	44 (179)	48 (234)		23 (198)	76 (685)	81 (709)		36 (180)	119 (524)	133 (584)		51 (443)	210 (1799)	193 (1639)
PROC	rs2069921	G/A	1.80 (0.96 - 3.36)	0.73 (0.21 - 2.52)	0.1		0.80 (0.58 - 1.12)	1.47 (0.88 - 2.47)	0.07		6 (33)	48 (220)	46 (219)		21 (189)	64 (557)	93 (827)		30 (129)	118 (538)	145 (643)		33 (285)	204 (1745)	227 (1932)
PROC	rs2069923	C/A					1.10 (0.60 - 2.01)		0.8		1 (9)	4 (11)	95 (452)		1 (10)	10 (88)	165 (1456)		0 (0)	17 (88)	273 (1206)		2 (16)	23 (204)	434 (3693)
PROC	rs2069928	T/G	1.30 (0.71 - 2.40)		0.4		0.98 (0.70 - 1.36)	1.11 (0.55 - 2.23)	0.9		4 (19)	39 (176)	57 (275)		13 (116)	55 (483)	110 (973)		14 (56)	108 (491)	168 (761)		19 (164)	172 (1464)	267 (2274)
PROC	rs5937	A/G	1.76 (0.91 - 3.38)		0.09		0.69 (0.49 - 0.98)	0.92 (0.50 - 1.67)	0.1		1 (6)	45 (194)	54 (268)		16 (140)	59 (530)	99 (873)		21 (98)	105 (483)	163 (700)		36 (316)	197 (1687)	225 (1912)
SELL	rs4987397	A/T	0.81 (0.32 - 2.06)		0.7		1.64 (0.93 - 2.92)		0.09		1 (6)	8 (31)	92 (438)		0 (0)	15 (134)	162 (1435)		0 (0)	25 (112)	264 (1179)		1 (10)	29 (253)	417 (3565)
SEPS1	rs28665122	A/G	1.18 (0.60 - 2.32)		0.6		1.21 (0.83 - 1.77)	2.68 (0.94 - 7.65)	0.1		3 (8)	25 (123)	72 (337)		1 (10)	43 (368)	135 (1204)		8 (43)	75 (341)	208 (911)		6 (46)	112 (980)	341 (2902)
SEPS1	rs4965373	A/G	0.68 (0.34 - 1.34)	1.22 (0.52 - 2.88)	0.3		0.95 (0.67 - 1.34)	1.09 (0.67 - 1.79)	0.8		20 (108)	42 (196)	40 (179)		22 (191)	84 (747)	71 (626)		43 (196)	145 (622)	105 (488)		61 (497)	219 (1899)	175 (1486)
SEPS1	rs4965814	C/T	1.05 (0.57 - 1.90)		0.9		0.87 (0.62 - 1.20)	0.69 (0.29 - 1.63)	0.5		4 (16)	40 (195)	59 (273)		4 (36)	69 (598)	107 (958)		18 (95)	106 (473)	171 (746)		22 (181)	177 (1540)	262 (2213)
SEPS1	rs7178239	G/C	1.17 (0.62 - 2.20)		0.6		0.94 (0.67 - 1.34)	0.63 (0.23 - 1.67)	0.6		3 (8)	33 (159)	64 (303)		3 (28)	56 (486)	117 (1044)		9 (52)	97 (425)	180 (794)		16 (126)	152 (1346)	287 (2418)
SEPS1	rs8025174	A/C	2.94 (1.35 - 6.41)	1.30 (0.40 - 4.19)	0.02		1.02 (0.74 - 1.40)	0.97 (0.54 - 1.73)	1		6 (16)	51 (239)	46 (230)		20 (168)	69 (619)	91 (805)		24 (94)	130 (588)	139 (622)		39 (325)	207 (1763)	216 (1857)
SEPS1	rs9874	C/T	1.24 (0.64 - 2.42)		0.5		1.00 (0.70 - 1.41)	0.97 (0.35 - 2.67)	1		2 (4)	31 (148)	70 (332)		2 (20)	45 (391)	133 (1181)		7 (44)	91 (397)	195 (863)		10 (85)	141 (1235)	310 (2616)
SERPINE1	rs1050813	A/G	0.88 (0.45 - 1.70)		0.7		1.18 (0.83 - 1.67)	1.32 (0.63 - 2.74)	0.5		3 (13)	30 (139)	66 (305)		6 (51)	62 (528)	101 (904)		14 (74)	87 (366)	181 (810)		19 (162)	138 (1188)	291 (2462)
SERPINE1	rs1799889	G/D	1.04 (0.42 - 2.60)	0.79 (0.30 - 2.03)	0.7		1.27 (0.87 - 1.87)	1.39 (0.89 - 2.17)	0.3		25 (103)	51 (240)	23 (120)		53 (458)	84 (754)	33 (292)		79 (329)	135 (645)	65 (296)		113 (943)	207 (1753)	123 (1071)
SERPINE1	rs2070682	C/T	0.93 (0.47 - 1.83)	0.93 (0.29 - 2.98)	1		0.76 (0.53 - 1.08)	0.99 (0.63 - 1.58)	0.2		18 (96)	43 (180)	38 (181)		22 (195)	73 (648)	69 (600)		50 (224)	120 (566)	113 (476)		69 (583)	205 (1758)	170 (1440)
SERPINE1	rs2227631	G/A	0.96 (0.42 - 2.17)	0.63 (0.25 - 1.58)	0.5		1.51 (1.04 - 2.17)	1.41 (0.92 - 2.18)	0.08		19 (80)	50 (237)	26 (129)		48 (419)	80 (708)	41 (357)		71 (270)	144 (662)	76 (344)		101 (856)	205 (1719)	146 (1268)
SERPINE1	rs2227667	G/A	1.12 (0.57 - 2.20)	3.86 (0.99 - 15.04)	0.1		0.89 (0.63 - 1.26)	0.80 (0.30 - 2.09)	0.8		5 (28)	31 (126)	67 (330)		6 (55)	62 (549)	109 (960)		7 (25)	81 (382)	198 (879)		15 (121)	137 (1151)	308 (2651)
SERPINE1	rs2227672	T/G	1.04 (0.45 - 2.40)		0.9		0.96 (0.61 - 1.50)		0.9		1 (6)	15 (83)	85 (379)		1 (10)	24 (209)	149 (1324)		2 (6)	40 (166)	245 (1117)		4 (33)	62 (505)	389 (3341)
THBD	rs1042580	C/T	0.68 (0.32 - 1.44)	1.73 (0.55 - 5.47)	0.2		1.01 (0.72 - 1.40)	1.11 (0.65 - 1.90)	0.9		15 (68)	38 (179)	44 (210)		12 (110)	79 (680)	84 (753)		32 (131)	121 (507)	133 (638)		53 (441)	196 (1664)	206 (1781)
THBD	rs1962	C/T	1.01 (0.52 - 1.96)		1		0.81 (0.57 - 1.16)	1.77 (0.78 - 4.01)	0.2		3 (19)	23 (111)	77 (353)		7 (69)	49 (426)	121 (1069)		12 (39)	76 (360)	206 (897)		12 (103)	133 (1151)	317 (2688)
THBD	rs3176119	C/G	1.33 (0.39 - 4.52)		0.6		1.12 (0.57 - 2.18)		0.7		0 (0)	7 (29)	93 (443)		1 (8)	11 (95)	163 (1440)		0 (0)	27 (128)	266 (1182)		1 (10)	28 (241)	438 (3734)
THBD	rs3176123	G/T	0.92 (0.47 - 1.81)	1.58 (0.56 - 4.44)	0.6		0.99 (0.71 - 1.36)	0.89 (0.47 - 1.69)	0.9		12 (61)	40 (181)	51 (242)		18 (165)	75 (651)	82 (729)		21 (107)	131 (594)	140 (598)		35 (309)	196 (1675)	226 (1909)
THBD	rs3216183	D/I	0.84 (0.42 - 1.67)	4.47 (0.88 - 22.76)	0.1		0.96 (0.67 - 1.37)	0.58 (0.18 - 1.87)	0.6		6 (31)	24 (103)	68 (324)		5 (47)	55 (482)	112 (989)		6 (37)	88 (429)	186 (794)		12 (100)	127 (1113)	298 (2511)
THBD	rs6048519	T/G	1.43 (0.67 - 3.04)	1.31 (0.49 - 3.51)	0.7		0.89 (0.62 - 1.28)	0.96 (0.61 - 1.49)	0.8		21 (86)	54 (259)	27 (133)		36 (317)	80 (719)	64 (556)		61 (277)	134 (558)	96 (461)		98 (823)	216 (1865)	144 (1225)
THBD	rs6082986	G/A	0.72 (0.35 - 1.48)	1.61 (0.54 - 4.82)	0.3		0.96 (0.69 - 1.32)	1.19 (0.70 - 2.02)	0.7		14 (60)	39 (181)	47 (218)		13 (120)	77 (652)	86 (783)		33 (151)	122 (487)	136 (653)		45 (382)	208 (1751)	207 (1792)
THBD	rs6113909	G/A	0.82 (0.39 - 1.72)	1.33 (0.46 - 3.83)	0.6		1.02 (0.73 - 1.44)	1.01 (0.64 - 1.60)	1		17 (77)	48 (223)	33 (161)		21 (195)	95 (813)	64 (584)		49 (206)	137 (571)	109 (537)		83 (708)	217 (1828)	158 (1376)
TNFA	rs1799724	T/C	1.14 (0.39 - 3.38)		0.8		0.91 (0.57 - 1.46)		0.7		0 (0)	9 (34)	92 (441)		2 (18)	16 (141)	152 (1344)		1 (7)	35 (159)	248 (1118)		3 (26)	63 (552)	389 (3304)
USF1	rs10908821	G/C	1.69 (0.82 - 3.45)		0.2		0.90 (0.62 - 1.31)		0.6		1 (4)	27 (127)	74 (346)		1 (10)	42 (375)	134 (1177)		2 (9)	73 (294)	217 (996)		13 (108)	114 (971)	334 (2862)
USF1	rs1556259	G/A	1.79 (0.87 - 3.68)		0.1		1.18 (0.82 - 1.70)	1.23 (0.49 - 3.07)	0.6		2 (6)	29 (143)	67 (311)		6 (51)	39 (351)	133 (1170)		8 (28)	72 (332)	210 (928)		11 (100)	106 (920)	335 (2833)
USF1	rs2073658	T/C	1.65 (0.85 - 3.21)	2.61 (1.02 - 6.65)	0.1		1.01 (0.72 - 1.42)	1.22 (0.73 - 2.04)	0.7		15 (66)	45 (214)	42 (200)		18 (159)	74 (652)	85 (753)		35 (176)	139 (625)	115 (472)		49 (403)	215 (1841)	196 (1689)
USF1	rs2516839	C/T	2.62 (1.23 - 5.57)	1.16 (0.45 - 3.05)	0.03		0.78 (0.56 - 1.10)	0.87 (0.53 - 1.40)	0.4		17 (86)	50 (234)	34 (155)		32 (277)	68 (612)	78 (683)		46 (170)	121 (531)	124 (579)		72 (639)	211 (1793)	174 (1474)
USF1	rs2774276	G/C	1.83 (0.96 - 3.50)	0.36 (0.08 - 1.76)	0.07		0.73 (0.51 - 1.03)	0.83 (0.42 - 1.66)	0.2		5 (23)	40 (197)	58 (264)		10 (85)	62 (554)	108 (954)		18 (66)	92 (378)	182 (862)		33 (285)	162 (1380)	267 (2277)
USF1	rs2774279	T/C	0.56 (0.27 - 1.16)	0.20 (0.05 - 0.76)	0.04		1.00 (0.72 - 1.40)	1.11 (0.63 - 1.97)	0.9		6 (34)	32 (135)	61 (294)		20 (177)	73 (645)	85 (750)		23 (115)	109 (470)	157 (687)		33 (284)	183 (1555)	243 (2086)
aTime-to-event analysis, using as covariates geographic region, cohort, HDL-cholesterol, non-HDL cholesterol, body mass index, hypertension, smoking status, history of diabetes. Genotypic model, comparing minor allele homozygotes and heterozygotes to major allele homozygotes.
Effect not estimated for genotypes with less than five cases or less than five non-cases.
bTests for the joint null hypothesis of no genotype effects; when only the heterozygote effect has been estimated, this is the same as the heterozygote p-value.
Table S3b. Genotype association results for women and men (uncorrected p-values) for ischemic strokea
			Women				Men				Women incident cases				Women subcohort non-cases				Men incident cases				Men subcohort non-cases
		Minor/major	Heterozygote	Minor hom	Joint		Heterozygote	Minor hom	Joint		# individuals (# person years)				# individuals (# person years)				# individuals (# person years)				# individuals (# person years)
Gene	rs#	allele	HR (95% CI)	HR (95% CI)	p-valueb		HR (95% CI)	HR (95% CI)	p-valueb		Hom (minor)	Heterozygote	Hom (major)		Hom (minor)	Heterozygote	Hom (major)		Hom (minor)	Heterozygote	Hom (major)		Hom (minor)	Heterozygote	Hom (major)
ACE	rs4293	G/A	2.27 (0.81 - 6.33)	1.94 (0.60 - 6.32)	0.3		1.16 (0.65 - 2.09)	1.22 (0.63 - 2.33)	0.8		16 (78)	30 (157)	7 (18)		48 (433)	88 (757)	46 (389)		27 (116)	47 (211)	21 (91)		128 (1093)	233 (1979)	124 (1028)
ACE	rs4298	T/C	0.81 (0.33 - 2.01)		0.7		1.76 (0.97 - 3.19)		0.06		1 (9)	13 (58)	39 (186)		1 (8)	46 (401)	138 (1201)		1 (1)	22 (81)	73 (342)		7 (57)	67 (563)	417 (3537)
ACE	rs4320	A/G	0.80 (0.36 - 1.77)	0.48 (0.14 - 1.64)	0.5		0.85 (0.51 - 1.44)	0.57 (0.28 - 1.17)	0.3		6 (16)	24 (129)	23 (108)		36 (295)	85 (742)	61 (544)		12 (58)	49 (208)	35 (158)		94 (769)	233 (1987)	159 (1350)
AGTR1	rs1492078	T/C	0.95 (0.45 - 2.00)	1.14 (0.37 - 3.50)	1		1.00 (0.62 - 1.61)	0.77 (0.30 - 1.95)	0.9		6 (40)	22 (91)	25 (122)		18 (159)	76 (672)	89 (764)		7 (31)	42 (180)	44 (194)		54 (472)	202 (1709)	222 (1865)
AGTR1	rs1492101	A/G	1.42 (0.63 - 3.19)		0.4		0.93 (0.56 - 1.54)		0.8		0 (0)	16 (85)	37 (168)		7 (63)	51 (455)	125 (1074)		3 (19)	26 (116)	67 (288)		18 (153)	142 (1220)	327 (2764)
AGTR1	rs275652	G/T	1.03 (0.46 - 2.31)		0.9		0.92 (0.54 - 1.57)		0.8		0 (0)	17 (82)	36 (171)		2 (10)	42 (378)	140 (1213)		2 (6)	22 (90)	71 (319)		9 (81)	120 (1023)	361 (3045)
AGTR1	rs3772616	T/C	1.58 (0.73 - 3.39)		0.2		0.76 (0.46 - 1.27)		0.3		0 (0)	17 (95)	36 (159)		8 (73)	52 (459)	123 (1060)		4 (25)	26 (111)	66 (286)		20 (169)	161 (1362)	308 (2611)
AGTR1	rs388915	G/A	0.54 (0.24 - 1.20)		0.1		1.15 (0.71 - 1.87)		0.6		0 (0)	11 (56)	42 (198)		5 (45)	61 (538)	119 (1026)		2 (8)	34 (148)	58 (251)		22 (188)	158 (1348)	307 (2591)
AGTR1	rs5182	C/T	1.64 (0.73 - 3.69)	3.11 (0.88 - 10.97)	0.2		1.33 (0.78 - 2.28)	1.05 (0.52 - 2.11)	0.5		12 (56)	27 (121)	13 (68)		24 (205)	86 (733)	66 (585)		15 (64)	50 (229)	29 (119)		83 (716)	232 (1954)	161 (1352)
AGTR1	rs5186	C/A	0.99 (0.50 - 1.97)		1		1.36 (0.81 - 2.27)		0.2		2 (10)	18 (80)	33 (164)		2 (18)	58 (509)	123 (1067)		1 (4)	31 (146)	60 (254)		18 (161)	138 (1159)	333 (2815)
APOA5	rs10750097	G/A	0.95 (0.41 - 2.17)	0.79 (0.22 - 2.86)	0.9		1.05 (0.63 - 1.75)	1.66 (0.78 - 3.54)	0.4		5 (19)	22 (129)	23 (83)		16 (135)	83 (710)	82 (730)		12 (43)	34 (150)	50 (230)		36 (306)	175 (1484)	276 (2335)
APOA5	rs17120035	T/C	0.98 (0.40 - 2.40)		1		0.63 (0.31 - 1.31)		0.2		0 (0)	11 (65)	38 (158)		4 (35)	36 (323)	140 (1207)		3 (10)	10 (43)	84 (376)		4 (33)	72 (618)	411 (3473)
APOA5	rs1729408	G/A	3.09 (1.33 - 7.17)	0.56 (0.13 - 2.30)	0.01		0.88 (0.54 - 1.43)	1.39 (0.67 - 2.89)	0.5		5 (32)	28 (115)	17 (81)		27 (241)	71 (619)	83 (717)		13 (59)	39 (155)	45 (215)		47 (406)	213 (1785)	228 (1935)
APOA5	rs2072560	T/C	0.69 (0.23 - 2.07)		0.5		1.04 (0.56 - 1.92)		0.9		1 (8)	6 (34)	45 (202)		1 (8)	34 (282)	145 (1280)		3 (11)	16 (70)	76 (341)		3 (26)	74 (622)	401 (3387)
APOA5	rs3135506	C/G	1.65 (0.59 - 4.61)		0.3		0.98 (0.47 - 2.07)		1		0 (0)	8 (33)	45 (220)		1 (8)	23 (194)	159 (1392)		1 (2)	11 (50)	85 (377)		1 (10)	60 (488)	432 (3677)
APOA5	rs619054	A/G	0.57 (0.24 - 1.35)		0.2		1.11 (0.66 - 1.86)	1.56 (0.68 - 3.60)	0.6		1 (1)	14 (67)	38 (185)		7 (63)	68 (608)	109 (931)		11 (45)	35 (147)	51 (237)		39 (330)	171 (1413)	280 (2403)
APOBEC2	rs11280	C/T	1.66 (0.73 - 3.74)		0.2		1.34 (0.81 - 2.21)	1.11 (0.40 - 3.14)	0.5		2 (13)	21 (103)	29 (128)		12 (92)	59 (514)	114 (1005)		5 (21)	41 (194)	51 (214)		24 (217)	180 (1503)	288 (2443)
APOBEC2	rs11556586	T/A					1.50 (0.50 - 4.49)		0.5		0 (0)	3 (18)	49 (226)		0 (0)	11 (97)	174 (1512)		0 (0)	5 (26)	92 (403)		0 (0)	20 (177)	472 (3989)
APOBEC2	rs2057001	C/T	1.31 (0.64 - 2.68)		0.5		1.10 (0.66 - 1.82)	1.08 (0.49 - 2.38)	0.9		4 (29)	25 (115)	23 (100)		25 (209)	78 (674)	82 (727)		11 (49)	48 (229)	38 (150)		51 (437)	225 (1900)	217 (1835)
APOBEC2	rs2076472	C/T	1.38 (0.60 - 3.19)		0.4		1.28 (0.78 - 2.11)	1.09 (0.39 - 3.07)	0.6		2 (13)	19 (95)	31 (137)		11 (84)	59 (515)	115 (1011)		5 (21)	39 (187)	53 (221)		24 (217)	173 (1448)	296 (2507)
APOBEC2	rs2395754	T/C	1.60 (0.68 - 3.75)	2.09 (0.66 - 6.58)	0.4		1.06 (0.62 - 1.79)	0.78 (0.38 - 1.60)	0.7		9 (57)	29 (127)	14 (60)		32 (274)	90 (785)	63 (551)		16 (76)	54 (232)	27 (122)		89 (765)	253 (2122)	151 (1286)
APOBEC2	rs6938220	T/C	0.68 (0.22 - 2.07)		0.5		0.66 (0.34 - 1.29)		0.2		0 (0)	8 (44)	44 (200)		5 (45)	35 (304)	145 (1261)		2 (12)	15 (68)	80 (349)		5 (43)	89 (751)	399 (3379)
APOE	rs1081106	C/T	0.81 (0.34 - 1.93)		0.6		1.57 (0.94 - 2.61)		0.08		2 (4)	14 (78)	34 (167)		7 (65)	63 (546)	112 (981)		4 (24)	35 (156)	51 (224)		18 (147)	136 (1137)	309 (2651)
APOE	rs405509	T/G	0.88 (0.38 - 2.06)	1.30 (0.49 - 3.43)	0.7		0.82 (0.47 - 1.44)	0.67 (0.33 - 1.36)	0.5		16 (71)	22 (118)	15 (65)		38 (343)	87 (743)	55 (475)		16 (66)	48 (205)	30 (136)		95 (801)	244 (2039)	142 (1222)
APOE	rs429358	C/T	1.16 (0.53 - 2.54)		0.7		0.87 (0.51 - 1.49)	1.09 (0.35 - 3.41)	0.9		2 (15)	16 (90)	32 (140)		2 (18)	56 (505)	118 (1008)		5 (24)	24 (119)	63 (262)		20 (169)	135 (1131)	320 (2722)
APOE	rs440446	C/G	0.78 (0.36 - 1.68)	0.91 (0.19 - 4.26)	0.8		0.94 (0.58 - 1.52)		0.8		5 (17)	21 (99)	25 (131)		13 (118)	83 (709)	87 (764)		4 (15)	39 (160)	51 (237)		38 (326)	188 (1581)	257 (2188)
APOE	rs7412	T/C					1.33 (0.58 - 3.05)		0.5		0 (0)	4 (18)	46 (225)		0 (0)	13 (103)	166 (1451)		1 (3)	9 (30)	83 (382)		1 (8)	39 (332)	440 (3723)
APOE	rs769449	A/G	1.20 (0.57 - 2.51)		0.6		1.00 (0.60 - 1.69)		1		2 (15)	16 (88)	35 (151)		2 (18)	51 (456)	129 (1107)		3 (9)	26 (132)	67 (280)		17 (146)	130 (1079)	341 (2901)
APOE	rs769450	A/G	0.63 (0.23 - 1.72)	0.78 (0.29 - 2.10)	0.7		1.11 (0.61 - 2.02)	1.03 (0.50 - 2.12)	0.9		11 (44)	21 (102)	16 (70)		40 (346)	94 (807)	45 (398)		18 (84)	49 (220)	22 (89)		107 (916)	249 (2100)	120 (1011)
CD14	rs2563298	A/C	0.86 (0.33 - 2.26)	2.19 (0.72 - 6.64)	0.2		1.12 (0.69 - 1.82)	0.87 (0.39 - 1.95)	0.8		10 (52)	21 (99)	22 (102)		20 (168)	84 (726)	79 (701)		10 (45)	45 (201)	40 (180)		52 (444)	222 (1884)	217 (1827)
CD14	rs2569190	A/G	0.43 (0.18 - 1.01)	0.29 (0.06 - 1.32)	0.09		1.07 (0.65 - 1.76)	0.91 (0.42 - 1.95)	0.9		5 (32)	22 (90)	26 (131)		27 (250)	85 (733)	69 (589)		12 (38)	47 (208)	36 (168)		65 (537)	230 (1968)	195 (1643)
CD14	rs4914	G/C	1.19 (0.50 - 2.86)		0.7		1.44 (0.82 - 2.55)		0.2		2 (5)	13 (62)	38 (186)		4 (29)	40 (343)	138 (1211)		1 (4)	25 (110)	69 (301)		10 (90)	105 (902)	374 (3152)
CPB2	rs1409433	T/C	1.14 (0.53 - 2.46)		0.7		1.02 (0.61 - 1.71)		0.9		1 (8)	14 (72)	35 (158)		3 (27)	49 (427)	129 (1125)		2 (6)	28 (103)	65 (311)		13 (114)	148 (1238)	325 (2766)
CPB2	rs17067700	A/G	0.49 (0.20 - 1.24)	1.77 (0.50 - 6.32)	0.2		1.00 (0.61 - 1.64)	1.32 (0.55 - 3.16)	0.8		8 (40)	14 (70)	31 (143)		16 (137)	74 (638)	93 (817)		11 (37)	39 (163)	44 (202)		38 (309)	210 (1774)	240 (2056)
CPB2	rs1926446	C/A	0.98 (0.42 - 2.32)		1		0.79 (0.46 - 1.36)		0.4		1 (8)	13 (68)	38 (169)		8 (72)	48 (420)	124 (1073)		3 (9)	25 (100)	67 (303)		16 (141)	148 (1258)	319 (2684)
CPB2	rs2181617	G/A	1.36 (0.57 - 3.25)	1.13 (0.34 - 3.73)	0.8		1.41 (0.80 - 2.49)	0.99 (0.50 - 1.95)	0.4		9 (44)	32 (168)	12 (42)		32 (285)	97 (853)	54 (455)		18 (83)	56 (232)	23 (114)		109 (950)	243 (2035)	142 (1200)
CPB2	rs2404965	G/C	1.02 (0.48 - 2.20)	1.64 (0.41 - 6.58)	0.8		1.71 (1.03 - 2.85)	0.81 (0.31 - 2.08)	0.07		5 (16)	25 (142)	23 (95)		15 (136)	83 (733)	86 (733)		6 (30)	51 (234)	40 (165)		44 (381)	203 (1734)	247 (2070)
CPB2	rs35814191	D/C	0.68 (0.31 - 1.49)	0.99 (0.33 - 3.00)	0.6		0.73 (0.44 - 1.19)	0.69 (0.33 - 1.43)	0.4		9 (35)	23 (112)	21 (106)		29 (246)	90 (787)	65 (570)		12 (66)	43 (182)	40 (176)		77 (662)	249 (2096)	163 (1387)
CPB2	rs3742264	T/C	0.70 (0.32 - 1.54)	1.00 (0.33 - 3.03)	0.6		0.91 (0.55 - 1.52)	0.87 (0.42 - 1.79)	0.9		8 (27)	24 (122)	20 (103)		26 (218)	93 (813)	62 (542)		13 (68)	47 (192)	36 (163)		77 (660)	242 (2036)	171 (1452)
CPB2	rs3742266	A/G	0.73 (0.31 - 1.70)		0.5		1.63 (0.99 - 2.69)		0.05		2 (5)	11 (60)	40 (188)		4 (35)	51 (434)	127 (1120)		1 (7)	31 (127)	65 (295)		7 (56)	104 (860)	380 (3248)
CPB2	rs4941541	T/G	0.79 (0.22 - 2.84)		0.7		0.70 (0.31 - 1.57)		0.4		0 (0)	5 (34)	46 (213)		0 (0)	18 (163)	163 (1412)		2 (6)	8 (29)	86 (387)		0 (0)	58 (472)	429 (3656)
CPB2	rs7336399	G/A	0.82 (0.35 - 1.91)	1.44 (0.49 - 4.19)	0.5		1.57 (0.92 - 2.70)	0.86 (0.39 - 1.88)	0.1		10 (42)	21 (108)	16 (65)		30 (270)	87 (752)	56 (478)		10 (51)	54 (240)	26 (107)		75 (631)	215 (1802)	175 (1475)
CRP	rs1130864	A/G	2.28 (0.90 - 5.81)	4.40 (1.46 - 13.31)	0.03		1.05 (0.64 - 1.73)	0.94 (0.45 - 1.98)	1		13 (61)	23 (120)	16 (66)		20 (178)	73 (622)	92 (810)		11 (63)	44 (188)	41 (171)		66 (568)	213 (1799)	210 (1775)
CRP	rs1205	T/C	0.60 (0.27 - 1.32)	0.73 (0.21 - 2.55)	0.4		1.23 (0.73 - 2.08)	0.79 (0.38 - 1.62)	0.4		6 (22)	23 (99)	24 (133)		25 (213)	85 (748)	72 (619)		12 (60)	48 (190)	36 (175)		85 (733)	199 (1675)	204 (1718)
CRP	rs1800947	G/C					1.40 (0.71 - 2.77)		0.3		0 (0)	4 (13)	49 (240)		1 (10)	19 (169)	164 (1421)		1 (3)	13 (68)	79 (335)		2 (14)	60 (514)	432 (3656)
CRP	rs2794521	C/T	0.77 (0.37 - 1.60)		0.5		1.13 (0.68 - 1.89)	1.84 (0.66 - 5.11)	0.5		1 (6)	15 (70)	37 (177)		11 (92)	64 (567)	109 (940)		6 (27)	31 (126)	57 (256)		19 (152)	153 (1284)	321 (2739)
CRP	rs3093075	T/G					0.61 (0.26 - 1.44)		0.3		1 (9)	3 (22)	49 (223)		1 (8)	27 (235)	156 (1357)		0 (0)	7 (23)	87 (385)		2 (10)	60 (516)	431 (3647)
F12	rs17876032	C/T	1.78 (0.87 - 3.66)		0.1		1.25 (0.75 - 2.07)	1.44 (0.65 - 3.21)	0.5		3 (10)	27 (127)	22 (110)		12 (104)	65 (567)	100 (861)		10 (24)	42 (191)	42 (188)		53 (438)	188 (1574)	236 (2017)
F12	rs1801020	A/G	2.38 (1.16 - 4.90)		0.02		1.37 (0.85 - 2.22)		0.2		1 (3)	25 (122)	27 (129)		8 (67)	56 (501)	120 (1034)		4 (10)	42 (173)	51 (246)		36 (300)	172 (1438)	279 (2393)
F12	rs4976691	C/G	1.67 (0.77 - 3.61)		0.2		1.24 (0.76 - 2.02)	1.26 (0.56 - 2.83)	0.7		4 (15)	26 (127)	22 (106)		12 (104)	65 (569)	101 (878)		9 (24)	44 (205)	44 (200)		51 (418)	191 (1596)	241 (2064)
F13A1	rs1781794	G/A	0.98 (0.45 - 2.12)	0.41 (0.14 - 1.21)	0.2		0.86 (0.52 - 1.44)	0.86 (0.45 - 1.63)	0.8		5 (37)	29 (156)	18 (52)		40 (347)	85 (740)	57 (495)		16 (57)	44 (193)	36 (172)		85 (730)	241 (2004)	162 (1401)
F13A1	rs2274393	A/G	0.96 (0.45 - 2.08)		0.9		0.96 (0.58 - 1.58)		0.9		3 (10)	17 (60)	28 (151)		12 (108)	65 (575)	100 (860)		4 (21)	38 (168)	53 (230)		34 (288)	171 (1425)	278 (2363)
F13A1	rs2295752	A/C	1.72 (0.80 - 3.68)	1.37 (0.41 - 4.61)	0.4		0.78 (0.47 - 1.31)	0.54 (0.21 - 1.38)	0.3		5 (37)	22 (106)	26 (110)		17 (138)	64 (542)	95 (850)		6 (26)	40 (175)	50 (220)		49 (412)	198 (1645)	239 (2064)
F13A1	rs2326707	A/G	0.93 (0.41 - 2.09)		0.9		1.03 (0.62 - 1.71)	0.59 (0.28 - 1.24)	0.3		4 (10)	27 (155)	21 (83)		29 (257)	102 (877)	48 (419)		11 (50)	49 (237)	35 (134)		87 (745)	231 (1931)	166 (1419)
F13A1	rs3024305	C/G	1.05 (0.51 - 2.19)	1.04 (0.30 - 3.62)	1		0.59 (0.35 - 0.97)	0.57 (0.23 - 1.41)	0.08		6 (18)	23 (114)	23 (116)		16 (137)	85 (745)	80 (690)		7 (25)	30 (117)	59 (279)		49 (425)	209 (1750)	235 (2000)
F13A1	rs3024319	C/G	2.58 (1.25 - 5.34)		0.01		0.88 (0.53 - 1.47)	1.09 (0.53 - 2.23)	0.8		4 (26)	32 (143)	15 (77)		31 (274)	81 (696)	67 (583)		15 (61)	40 (185)	42 (183)		74 (629)	218 (1852)	195 (1635)
F13A1	rs3024352	A/G	2.12 (0.93 - 4.87)		0.08		0.83 (0.48 - 1.45)		0.5		3 (10)	19 (94)	31 (149)		3 (29)	45 (370)	129 (1142)		0 (0)	23 (107)	73 (317)		11 (88)	134 (1111)	337 (2870)
F13A1	rs3024458	A/G	0.50 (0.21 - 1.23)		0.1		1.18 (0.70 - 2.01)	1.39 (0.47 - 4.11)	0.7		1 (2)	12 (59)	38 (185)		4 (34)	62 (533)	110 (956)		5 (30)	30 (131)	62 (268)		13 (112)	140 (1181)	320 (2692)
F13A1	rs5985	T/G	1.26 (0.59 - 2.73)		0.6		0.79 (0.48 - 1.31)	1.02 (0.38 - 2.72)	0.6		0 (0)	16 (71)	36 (177)		8 (65)	60 (502)	113 (1005)		7 (40)	28 (124)	62 (266)		27 (235)	168 (1417)	294 (2484)
F5	rs2227245	T/C	1.21 (0.56 - 2.62)	1.75 (0.48 - 6.42)	0.7		0.72 (0.42 - 1.23)	0.99 (0.48 - 2.05)	0.4		9 (36)	20 (91)	21 (115)		18 (145)	72 (627)	85 (755)		15 (81)	34 (140)	42 (177)		63 (520)	217 (1840)	203 (1729)
F5	rs2269648	T/C	0.90 (0.40 - 2.04)		0.8		1.39 (0.85 - 2.27)	1.14 (0.41 - 3.17)	0.4		2 (14)	21 (103)	28 (128)		13 (114)	74 (638)	85 (729)		6 (33)	42 (165)	46 (207)		31 (279)	183 (1548)	259 (2161)
F5	rs2420369	T/A	0.39 (0.17 - 0.89)	0.61 (0.21 - 1.77)	0.08		1.19 (0.71 - 1.99)	1.64 (0.81 - 3.30)	0.4		8 (35)	20 (92)	25 (127)		26 (235)	99 (862)	58 (496)		17 (66)	46 (207)	32 (148)		59 (507)	238 (2001)	185 (1564)
F5	rs3753305	C/G	1.00 (0.49 - 2.01)		1		1.06 (0.61 - 1.83)	0.81 (0.36 - 1.81)	0.8		4 (24)	23 (107)	25 (115)		22 (192)	82 (731)	78 (663)		10 (33)	42 (184)	38 (165)		72 (601)	212 (1793)	191 (1616)
F5	rs3766103	C/T	0.39 (0.16 - 0.92)	0.59 (0.21 - 1.70)	0.1		1.16 (0.70 - 1.93)	1.54 (0.76 - 3.13)	0.5		8 (35)	19 (86)	25 (127)		27 (244)	94 (816)	57 (486)		16 (61)	45 (202)	33 (151)		58 (497)	237 (1989)	186 (1570)
F5	rs5778619	D/I	1.48 (0.66 - 3.34)	2.80 (0.76 - 10.29)	0.3		0.95 (0.57 - 1.59)	0.86 (0.41 - 1.77)	0.9		7 (32)	25 (116)	21 (105)		13 (120)	85 (729)	85 (745)		14 (78)	43 (191)	38 (154)		68 (566)	230 (1937)	181 (1557)
F5	rs6013	T/G	1.15 (0.46 - 2.89)		0.8		0.61 (0.28 - 1.29)		0.2		0 (0)	10 (40)	42 (207)		2 (20)	28 (243)	154 (1340)		1 (3)	10 (37)	80 (347)		2 (20)	76 (630)	393 (3322)
F5	rs6025	T/C	5.99 (1.33 - 26.99)		0.02		1.74 (0.62 - 4.86)		0.3		0 (0)	5 (32)	48 (221)		0 (0)	6 (51)	175 (1523)		0 (0)	5 (23)	87 (368)		0 (0)	17 (156)	469 (3969)
F5	rs6029	T/C	0.93 (0.41 - 2.09)		0.9		1.29 (0.77 - 2.15)	1.24 (0.50 - 3.08)	0.6		3 (15)	23 (113)	27 (126)		15 (131)	76 (662)	82 (705)		8 (42)	38 (146)	46 (206)		32 (287)	183 (1558)	259 (2156)
F5	rs6030	G/A	0.32 (0.14 - 0.73)	0.53 (0.15 - 1.88)	0.02		0.92 (0.56 - 1.51)	1.11 (0.47 - 2.65)	0.9		5 (20)	15 (68)	33 (165)		17 (153)	79 (694)	83 (710)		8 (23)	34 (153)	47 (209)		35 (300)	203 (1715)	248 (2095)
F5	rs6035	C/T					0.77 (0.34 - 1.75)		0.5		0 (0)	3 (15)	49 (237)		0 (0)	21 (186)	157 (1362)		0 (0)	9 (44)	85 (368)		0 (0)	57 (476)	424 (3591)
F5	rs6670678	A/G	0.82 (0.39 - 1.73)		0.6		0.93 (0.55 - 1.56)	0.66 (0.23 - 1.92)	0.7		2 (15)	22 (109)	26 (115)		12 (107)	82 (731)	81 (689)		5 (16)	38 (176)	43 (196)		41 (328)	208 (1764)	206 (1757)
F5	rs7542281	T/C	1.34 (0.63 - 2.86)	1.95 (0.50 - 7.56)	0.6		0.72 (0.43 - 1.21)	1.02 (0.49 - 2.11)	0.4		8 (34)	23 (98)	21 (115)		17 (135)	75 (654)	90 (793)		15 (81)	37 (161)	44 (183)		59 (486)	228 (1934)	206 (1759)
F5	rs9332575	C/T	1.52 (0.58 - 3.96)		0.4		0.92 (0.51 - 1.64)		0.8		0 (0)	10 (59)	42 (188)		5 (40)	26 (221)	151 (1322)		3 (18)	20 (91)	72 (308)		4 (32)	101 (871)	385 (3250)
F5	rs9332590	G/A	1.29 (0.61 - 2.71)	1.47 (0.38 - 5.72)	0.8		0.98 (0.59 - 1.61)	0.94 (0.42 - 2.08)	1		6 (28)	23 (111)	24 (114)		13 (118)	75 (640)	91 (792)		10 (52)	43 (191)	42 (176)		53 (442)	225 (1888)	212 (1826)
F5	rs9332591	A/G	0.73 (0.27 - 1.96)		0.5		0.83 (0.47 - 1.47)		0.5		1 (5)	7 (29)	44 (214)		7 (54)	38 (322)	138 (1218)		1 (1)	17 (74)	76 (341)		9 (79)	104 (894)	366 (3086)
F5	rs9332618	A/G	0.58 (0.24 - 1.43)		0.2		1.06 (0.63 - 1.78)		0.8		3 (15)	13 (69)	36 (163)		5 (49)	57 (496)	119 (1030)		1 (5)	27 (114)	65 (300)		13 (113)	136 (1152)	336 (2851)
F5	rs9332640	G/C	0.44 (0.16 - 1.19)	0.66 (0.23 - 1.90)	0.3		0.96 (0.56 - 1.64)	1.27 (0.66 - 2.42)	0.6		11 (45)	22 (113)	18 (83)		42 (362)	93 (795)	44 (394)		23 (95)	45 (189)	28 (142)		92 (798)	257 (2171)	141 (1185)
F5	rs9332695	T/A	3.69 (0.86 - 15.74)		0.08		1.71 (0.78 - 3.75)		0.2		0 (0)	5 (29)	48 (225)		0 (0)	8 (71)	174 (1509)		0 (0)	10 (41)	85 (379)		0 (0)	41 (354)	442 (3724)
F5	rs970741	G/A	0.24 (0.08 - 0.74)		0.01		1.15 (0.68 - 1.93)	1.40 (0.50 - 3.92)	0.7		3 (10)	9 (44)	41 (199)		7 (63)	65 (579)	105 (899)		6 (20)	28 (125)	57 (246)		19 (163)	151 (1282)	312 (2631)
FGA	rs2070006	T/C	0.44 (0.17 - 1.10)	0.93 (0.35 - 2.46)	0.2		0.81 (0.47 - 1.40)	0.63 (0.31 - 1.29)	0.5		14 (62)	19 (74)	19 (111)		38 (338)	100 (881)	47 (391)		17 (57)	49 (224)	30 (141)		106 (908)	243 (2067)	140 (1166)
FGA	rs2070016	C/T	1.47 (0.64 - 3.37)		0.4		1.16 (0.67 - 2.02)		0.6		0 (0)	13 (71)	40 (182)		2 (16)	38 (316)	144 (1269)		2 (2)	25 (111)	67 (296)		16 (139)	119 (994)	359 (3050)
FGA	rs2070018	G/A	0.74 (0.30 - 1.84)		0.5		0.91 (0.53 - 1.58)		0.7		2 (8)	14 (51)	36 (185)		5 (45)	52 (472)	125 (1063)		0 (0)	25 (95)	69 (310)		10 (77)	120 (1050)	357 (2999)
FGA	rs2070022	A/G	0.54 (0.25 - 1.18)		0.1		0.98 (0.60 - 1.61)		0.9		4 (28)	15 (75)	34 (150)		9 (79)	68 (583)	104 (911)		3 (10)	32 (151)	60 (253)		18 (143)	164 (1395)	303 (2569)
FGA	rs6050	C/T	0.62 (0.27 - 1.41)	2.22 (0.59 - 8.38)	0.1		0.70 (0.42 - 1.15)	1.22 (0.53 - 2.77)	0.2		7 (37)	15 (59)	30 (152)		13 (109)	85 (746)	86 (745)		9 (36)	39 (163)	48 (223)		41 (351)	222 (1884)	222 (1868)
FGB	rs1044291	T/C	0.76 (0.34 - 1.68)		0.5		1.69 (1.02 - 2.83)		0.04		2 (8)	16 (72)	32 (154)		9 (81)	62 (532)	106 (922)		2 (12)	45 (208)	46 (181)		22 (187)	173 (1449)	286 (2425)
FGB	rs1800787	T/C	1.25 (0.58 - 2.70)		0.6		1.06 (0.63 - 1.79)		0.8		0 (0)	16 (85)	37 (168)		4 (33)	54 (461)	125 (1095)		4 (13)	30 (135)	61 (271)		28 (242)	146 (1221)	313 (2661)
FGB	rs1800788	T/C	1.05 (0.50 - 2.21)		0.9		1.17 (0.75 - 1.84)		0.5		4 (22)	19 (85)	30 (146)		11 (95)	70 (614)	102 (885)		4 (13)	41 (183)	50 (222)		29 (252)	183 (1565)	276 (2315)
FGB	rs2227412	G/A	0.77 (0.35 - 1.69)		0.5		0.93 (0.55 - 1.56)		0.8		3 (19)	15 (81)	35 (153)		7 (59)	57 (484)	116 (1019)		2 (5)	27 (123)	66 (287)		13 (103)	144 (1222)	325 (2748)
FGB	rs2227439	T/C	0.77 (0.30 - 1.93)		0.6		0.67 (0.38 - 1.20)		0.2		2 (8)	15 (49)	36 (196)		4 (35)	53 (476)	126 (1083)		1 (6)	20 (84)	74 (328)		9 (66)	119 (1024)	362 (3060)
FGG	rs1049636	G/A	0.45 (0.18 - 1.10)	0.86 (0.27 - 2.69)	0.2		0.92 (0.55 - 1.53)	0.93 (0.44 - 1.98)	0.9		12 (52)	20 (103)	21 (98)		33 (293)	87 (756)	60 (518)		12 (43)	45 (203)	36 (164)		67 (558)	235 (2020)	183 (1540)
FGG	rs1800792	C/T	1.15 (0.52 - 2.57)	1.98 (0.55 - 7.19)	0.6		0.98 (0.57 - 1.68)	1.64 (0.79 - 3.41)	0.3		6 (28)	22 (108)	23 (99)		12 (101)	81 (691)	92 (818)		14 (68)	37 (184)	43 (153)		52 (439)	202 (1691)	236 (2021)
FGG	rs2066860	T/C					1.76 (0.59 - 5.22)		0.3		0 (0)	3 (11)	48 (225)		1 (10)	6 (38)	171 (1497)		0 (0)	5 (24)	88 (378)		0 (0)	17 (153)	470 (3967)
FGG	rs2066861	T/C	0.55 (0.24 - 1.27)	2.44 (0.62 - 9.68)	0.07		0.60 (0.36 - 1.00)	1.21 (0.53 - 2.80)	0.09		7 (39)	14 (58)	32 (156)		12 (101)	81 (712)	90 (777)		9 (36)	35 (146)	50 (226)		38 (334)	224 (1893)	227 (1912)
FUT3	rs11673407	G/A	1.35 (0.63 - 2.92)	1.11 (0.37 - 3.35)	0.7		1.02 (0.62 - 1.68)	1.27 (0.58 - 2.80)	0.8		9 (49)	25 (111)	18 (84)		28 (251)	82 (717)	73 (625)		12 (60)	47 (208)	37 (153)		55 (464)	236 (2007)	195 (1648)
FUT3	rs778986	G/A	0.42 (0.16 - 1.11)		0.08		1.02 (0.62 - 1.66)		1		2 (7)	14 (73)	35 (162)		8 (63)	70 (603)	99 (867)		2 (11)	33 (133)	60 (276)		17 (145)	154 (1323)	298 (2486)
FUT3	rs874232	C/T	1.46 (0.66 - 3.25)	3.56 (1.06 - 11.98)	0.1		1.03 (0.59 - 1.80)	1.40 (0.72 - 2.70)	0.6		14 (54)	26 (142)	13 (58)		23 (205)	100 (872)	59 (506)		21 (97)	48 (213)	27 (113)		98 (803)	239 (2037)	150 (1287)
ICAM1	rs281432	G/C	1.05 (0.43 - 2.53)	0.58 (0.19 - 1.81)	0.5		0.93 (0.53 - 1.65)	0.79 (0.38 - 1.62)	0.8		10 (45)	28 (140)	14 (62)		42 (365)	91 (802)	49 (416)		16 (69)	49 (211)	27 (113)		83 (693)	251 (2128)	137 (1149)
ICAM1	rs3093030	T/C	1.73 (0.76 - 3.94)	1.29 (0.37 - 4.53)	0.4		1.31 (0.75 - 2.27)	1.10 (0.53 - 2.30)	0.6		8 (32)	30 (149)	15 (73)		28 (248)	88 (759)	69 (603)		17 (72)	50 (207)	29 (141)		86 (702)	233 (1979)	172 (1474)
ICAM1	rs3093032	T/C	0.74 (0.30 - 1.80)		0.5		1.36 (0.80 - 2.29)		0.3		1 (4)	13 (56)	36 (173)		7 (65)	46 (415)	124 (1051)		0 (0)	26 (128)	65 (275)		9 (67)	116 (1001)	358 (3029)
ICAM1	rs5030341	D/I	0.63 (0.30 - 1.33)	0.43 (0.12 - 1.57)	0.3		0.82 (0.48 - 1.41)	0.85 (0.37 - 1.94)	0.8		6 (18)	23 (120)	24 (115)		22 (193)	87 (782)	70 (590)		9 (41)	37 (173)	41 (170)		49 (416)	223 (1882)	202 (1728)
ICAM1	rs5030352	G/C	0.77 (0.34 - 1.78)	0.54 (0.17 - 1.72)	0.6		0.96 (0.56 - 1.63)	0.60 (0.28 - 1.27)	0.4		9 (37)	26 (135)	18 (81)		36 (310)	89 (795)	54 (453)		11 (60)	48 (203)	34 (154)		72 (603)	230 (1946)	166 (1398)
IL6	rs1554606	G/T	1.19 (0.54 - 2.64)	1.73 (0.63 - 4.73)	0.6		1.40 (0.82 - 2.40)	1.26 (0.64 - 2.46)	0.5		14 (68)	23 (100)	16 (85)		31 (262)	88 (770)	59 (509)		19 (79)	50 (222)	25 (114)		90 (751)	225 (1906)	163 (1373)
IL6	rs1800795	G/C	1.56 (0.68 - 3.60)	1.98 (0.67 - 5.87)	0.4		1.31 (0.76 - 2.28)	1.16 (0.59 - 2.29)	0.6		14 (68)	24 (107)	14 (74)		35 (294)	89 (775)	57 (502)		20 (79)	53 (245)	23 (101)		99 (832)	245 (2088)	144 (1206)
IL6	rs1800796	C/G	2.96 (0.88 - 10.00)		0.08		0.74 (0.27 - 2.08)		0.6		0 (0)	5 (30)	48 (224)		0 (0)	7 (61)	172 (1497)		1 (6)	5 (27)	89 (383)		1 (6)	32 (260)	454 (3851)
IL6	rs2069825	I/D	1.67 (0.72 - 3.87)	1.73 (0.56 - 5.30)	0.4		1.27 (0.73 - 2.21)	1.06 (0.54 - 2.08)	0.7		12 (58)	26 (115)	14 (74)		32 (268)	90 (784)	57 (505)		20 (79)	52 (242)	24 (105)		102 (858)	233 (1975)	144 (1206)
IL6	rs2069827	T/G	0.51 (0.23 - 1.10)		0.08		0.93 (0.58 - 1.50)		0.8		3 (13)	16 (75)	34 (165)		11 (101)	75 (664)	95 (812)		3 (12)	36 (170)	54 (226)		25 (211)	194 (1648)	265 (2246)
IL6	rs2069840	G/C	0.55 (0.26 - 1.18)	2.02 (0.58 - 6.99)	0.1		1.41 (0.87 - 2.26)		0.2		6 (30)	12 (56)	33 (157)		9 (80)	75 (657)	100 (863)		3 (9)	37 (136)	54 (264)		22 (192)	159 (1349)	309 (2604)
KL	rs1334928	G/T	4.06 (1.30 - 12.62)	2.01 (0.55 - 7.35)	0.05		1.13 (0.68 - 1.91)	1.28 (0.66 - 2.49)	0.7		7 (36)	34 (167)	12 (50)		32 (275)	75 (655)	77 (669)		16 (68)	44 (184)	34 (171)		70 (602)	235 (1993)	189 (1595)
KL	rs2283368	C/T	1.19 (0.55 - 2.59)		0.7		0.89 (0.53 - 1.52)	1.11 (0.39 - 3.18)	0.9		2 (9)	15 (71)	35 (171)		12 (107)	55 (479)	113 (974)		5 (21)	26 (108)	58 (263)		22 (165)	155 (1322)	296 (2521)
KL	rs34980019	C/D	0.84 (0.34 - 2.08)		0.7		0.98 (0.58 - 1.64)		0.9		0 (0)	16 (64)	37 (189)		8 (67)	54 (450)	112 (994)		3 (16)	27 (128)	62 (258)		16 (128)	149 (1267)	317 (2692)
KL	rs522796	C/T	1.24 (0.56 - 2.73)	0.69 (0.20 - 2.38)	0.6		1.03 (0.61 - 1.73)	0.63 (0.30 - 1.30)	0.4		5 (20)	32 (164)	16 (70)		33 (298)	88 (768)	63 (534)		12 (48)	51 (239)	34 (142)		83 (709)	251 (2124)	158 (1341)
KL	rs571118	T/C	3.10 (0.90 - 10.71)	3.52 (0.91 - 13.67)	0.2		1.03 (0.57 - 1.86)	0.89 (0.47 - 1.69)	0.9		14 (75)	29 (141)	8 (25)		39 (336)	90 (772)	48 (423)		23 (104)	47 (190)	25 (123)		129 (1102)	227 (1939)	124 (1026)
KL	rs643780	A/G	1.05 (0.43 - 2.54)		0.9		0.94 (0.53 - 1.67)		0.8		0 (0)	9 (48)	43 (202)		1 (8)	35 (304)	145 (1259)		0 (0)	20 (82)	73 (320)		12 (109)	103 (869)	368 (3107)
KL	rs648202	T/C	1.18 (0.50 - 2.76)		0.7		0.93 (0.53 - 1.63)		0.8		0 (0)	10 (58)	40 (170)		1 (8)	37 (322)	144 (1251)		0 (0)	20 (82)	75 (331)		12 (109)	105 (888)	373 (3149)
KL	rs683907	C/T	3.94 (1.27 - 12.29)	2.25 (0.62 - 8.11)	0.06		0.99 (0.58 - 1.68)	1.16 (0.60 - 2.25)	0.9		8 (41)	33 (162)	12 (50)		31 (270)	73 (647)	76 (661)		16 (65)	41 (178)	36 (175)		71 (613)	222 (1886)	182 (1542)
KL	rs9536314	G/T	0.74 (0.31 - 1.81)		0.5		0.97 (0.59 - 1.62)		0.9		0 (0)	16 (64)	36 (180)		8 (67)	57 (479)	116 (1029)		4 (21)	28 (120)	62 (266)		17 (138)	149 (1256)	321 (2736)
LCT	rs182549	C/T	1.41 (0.60 - 3.33)	0.48 (0.14 - 1.62)	0.2		0.80 (0.47 - 1.35)	1.13 (0.58 - 2.20)	0.5		7 (34)	31 (154)	15 (66)		42 (354)	81 (702)	57 (506)		20 (85)	42 (182)	33 (149)		89 (738)	250 (2139)	151 (1269)
LCT	rs2236783	C/T	2.29 (1.09 - 4.83)		0.03		0.94 (0.57 - 1.53)	1.57 (0.75 - 3.28)	0.4		4 (26)	29 (131)	20 (97)		22 (191)	73 (626)	83 (735)		14 (65)	37 (161)	44 (195)		47 (378)	207 (1769)	232 (1960)
LCT	rs2304371	G/A	1.57 (0.75 - 3.27)		0.2		0.98 (0.59 - 1.64)		0.9		2 (11)	18 (98)	33 (144)		7 (61)	52 (445)	123 (1076)		4 (26)	27 (112)	66 (292)		15 (127)	146 (1273)	328 (2738)
LCT	rs4988235	G/A	1.52 (0.64 - 3.59)	0.48 (0.14 - 1.67)	0.2		0.78 (0.46 - 1.33)	1.09 (0.56 - 2.12)	0.5		7 (34)	31 (154)	15 (66)		42 (354)	80 (695)	58 (516)		20 (85)	42 (182)	33 (149)		91 (756)	249 (2131)	146 (1227)
LCT	rs6719488	G/T	2.26 (1.08 - 4.73)		0.03		0.96 (0.59 - 1.56)	1.42 (0.67 - 2.99)	0.6		4 (26)	29 (131)	20 (97)		21 (181)	74 (631)	84 (742)		13 (60)	38 (161)	45 (202)		47 (378)	208 (1777)	234 (1980)
LPIN1	rs10192566	G/C	0.52 (0.21 - 1.23)	0.42 (0.13 - 1.33)	0.2		1.63 (0.88 - 2.99)	1.66 (0.80 - 3.44)	0.3		11 (61)	22 (97)	20 (95)		43 (384)	91 (791)	46 (386)		22 (98)	51 (230)	19 (91)		94 (801)	254 (2156)	142 (1194)
LPIN1	rs1050800	T/C	1.16 (0.54 - 2.50)		0.7		0.85 (0.51 - 1.41)		0.5		0 (0)	15 (63)	38 (190)		1 (8)	49 (434)	132 (1139)		3 (17)	25 (127)	69 (285)		10 (81)	143 (1205)	340 (2887)
LPIN1	rs11693809	T/C	2.35 (1.01 - 5.46)	1.84 (0.59 - 5.73)	0.1		1.09 (0.66 - 1.79)	0.74 (0.32 - 1.72)	0.6		9 (37)	29 (133)	15 (83)		30 (250)	75 (646)	76 (674)		10 (45)	48 (218)	36 (160)		71 (611)	238 (2038)	183 (1521)
LPIN1	rs2278513	T/C	1.50 (0.52 - 4.29)	2.84 (0.93 - 8.69)	0.1		0.92 (0.53 - 1.60)	0.77 (0.37 - 1.60)	0.8		20 (97)	23 (104)	10 (52)		49 (423)	86 (733)	47 (423)		20 (88)	49 (228)	28 (114)		114 (972)	263 (2220)	115 (972)
LPIN1	rs2577262	A/G	0.52 (0.22 - 1.25)	0.80 (0.29 - 2.24)	0.3		0.90 (0.56 - 1.45)	0.71 (0.32 - 1.57)	0.7		8 (33)	17 (77)	28 (143)		31 (280)	80 (693)	71 (608)		9 (45)	49 (218)	39 (166)		68 (565)	231 (1947)	194 (1661)
LPIN1	rs2716610	T/C	0.88 (0.34 - 2.27)		0.8		0.71 (0.37 - 1.34)		0.3		0 (0)	9 (51)	44 (202)		3 (19)	26 (221)	153 (1340)		0 (0)	15 (60)	82 (369)		6 (55)	90 (775)	397 (3343)
LPIN1	rs893346	G/A	1.08 (0.35 - 3.31)		0.9		0.66 (0.34 - 1.27)		0.2		2 (13)	9 (44)	42 (196)		4 (37)	36 (318)	141 (1215)		1 (5)	14 (64)	79 (354)		5 (38)	102 (849)	385 (3283)
LTA	rs1041981	A/C	1.27 (0.56 - 2.85)	3.20 (0.85 - 11.96)	0.2		0.88 (0.54 - 1.44)	1.29 (0.64 - 2.61)	0.6		8 (42)	24 (96)	20 (110)		17 (146)	81 (710)	86 (744)		13 (62)	35 (181)	48 (182)		51 (433)	213 (1843)	223 (1857)
LTA	rs2009658	G/C	0.50 (0.21 - 1.22)		0.1		0.71 (0.39 - 1.27)		0.2		1 (9)	9 (46)	41 (188)		2 (10)	52 (449)	131 (1151)		3 (10)	18 (69)	71 (315)		11 (87)	120 (1030)	337 (2834)
LTA	rs2857713	C/T	0.58 (0.25 - 1.33)	1.07 (0.34 - 3.36)	0.4		1.00 (0.61 - 1.63)	0.95 (0.40 - 2.25)	1		6 (22)	20 (114)	26 (115)		17 (147)	84 (727)	77 (673)		8 (29)	38 (156)	47 (223)		40 (324)	202 (1734)	241 (2020)
LTA	rs746868	C/G	1.42 (0.62 - 3.24)		0.4		0.84 (0.50 - 1.43)	1.05 (0.54 - 2.05)	0.8		3 (18)	27 (129)	23 (106)		26 (231)	75 (645)	80 (695)		17 (62)	42 (200)	37 (159)		66 (530)	238 (2029)	181 (1537)
NPY	rs16131	C/T	1.18 (0.47 - 2.94)		0.7		0.98 (0.56 - 1.72)		1		0 (0)	10 (51)	43 (202)		3 (30)	41 (355)	137 (1192)		0 (0)	20 (105)	77 (325)		4 (27)	109 (942)	378 (3186)
NPY	rs16138	C/G	0.95 (0.41 - 2.23)	0.63 (0.16 - 2.50)	0.8		1.60 (0.99 - 2.61)	0.82 (0.27 - 2.48)	0.1		6 (13)	18 (94)	29 (146)		18 (160)	53 (464)	112 (970)		5 (24)	44 (180)	48 (225)		28 (246)	185 (1535)	281 (2404)
NPY	rs16139	C/T	1.51 (0.63 - 3.65)		0.4		0.55 (0.23 - 1.30)		0.2		0 (0)	9 (45)	43 (206)		2 (16)	28 (244)	146 (1263)		0 (0)	7 (33)	86 (365)		3 (25)	62 (526)	420 (3545)
NPY	rs16147	T/C	1.12 (0.48 - 2.61)	0.96 (0.33 - 2.80)	0.9		1.15 (0.66 - 2.00)	0.77 (0.38 - 1.54)	0.5		13 (48)	28 (146)	12 (60)		45 (400)	93 (808)	44 (375)		16 (69)	53 (233)	26 (112)		103 (887)	255 (2137)	134 (1141)
PROC	rs1401296	C/T	1.43 (0.67 - 3.07)	0.82 (0.24 - 2.88)	0.5		0.85 (0.50 - 1.42)	1.83 (0.92 - 3.63)	0.09		5 (27)	23 (84)	23 (125)		28 (250)	72 (613)	82 (717)		16 (73)	40 (186)	40 (161)		48 (407)	232 (1965)	206 (1737)
PROC	rs1799810	T/A	0.72 (0.31 - 1.67)	1.79 (0.64 - 4.99)	0.3		0.90 (0.55 - 1.47)	1.19 (0.58 - 2.48)	0.7		13 (68)	16 (56)	24 (129)		22 (190)	80 (700)	83 (720)		14 (68)	40 (158)	41 (188)		55 (472)	223 (1890)	204 (1726)
PROC	rs2069921	G/A	1.05 (0.52 - 2.11)		0.9		0.96 (0.58 - 1.57)	1.56 (0.68 - 3.56)	0.5		4 (22)	19 (71)	28 (150)		20 (179)	68 (582)	94 (821)		10 (51)	40 (181)	46 (194)		38 (326)	215 (1827)	239 (2017)
PROC	rs2069928	T/G	1.02 (0.49 - 2.14)		0.9		1.05 (0.63 - 1.73)	1.79 (0.64 - 5.02)	0.5		3 (13)	18 (66)	32 (174)		12 (106)	60 (518)	111 (966)		6 (34)	36 (164)	53 (222)		21 (185)	183 (1549)	281 (2364)
PROC	rs5937	A/G	1.10 (0.48 - 2.51)	1.97 (0.64 - 6.01)	0.5		0.75 (0.45 - 1.25)	1.46 (0.65 - 3.31)	0.3		11 (61)	17 (59)	25 (132)		16 (140)	63 (545)	100 (876)		11 (53)	33 (133)	49 (226)		35 (306)	212 (1795)	236 (1998)
SELL	rs4987397	A/T					1.17 (0.46 - 2.97)		0.7		0 (0)	4 (19)	49 (234)		0 (0)	16 (140)	166 (1446)		0 (0)	6 (25)	87 (385)		1 (10)	28 (249)	446 (3774)
SEPS1	rs28665122	A/G	1.92 (0.88 - 4.19)		0.1		0.89 (0.50 - 1.58)		0.7		1 (6)	19 (80)	33 (167)		1 (10)	44 (372)	138 (1209)		1 (7)	19 (79)	73 (316)		7 (54)	117 (1007)	362 (3064)
SEPS1	rs4965373	A/G	0.77 (0.37 - 1.61)	0.78 (0.26 - 2.32)	0.8		1.06 (0.63 - 1.80)	0.74 (0.34 - 1.59)	0.6		6 (34)	23 (119)	23 (96)		25 (208)	86 (758)	71 (616)		10 (42)	49 (225)	36 (157)		66 (549)	230 (1975)	186 (1560)
SEPS1	rs4965814	C/T	2.00 (1.00 - 3.98)		0.05		0.79 (0.47 - 1.32)	1.33 (0.54 - 3.26)	0.5		5 (22)	29 (129)	19 (103)		4 (36)	66 (566)	115 (1008)		8 (33)	30 (132)	59 (264)		24 (199)	184 (1584)	281 (2359)
SEPS1	rs7178239	G/C	2.47 (1.20 - 5.07)		0.01		1.20 (0.71 - 2.01)		0.5		4 (13)	27 (126)	22 (114)		3 (28)	53 (455)	125 (1094)		4 (20)	32 (138)	54 (241)		16 (126)	156 (1367)	309 (2588)
SEPS1	rs8025174	A/C	0.89 (0.38 - 2.04)	1.02 (0.28 - 3.74)	1		1.38 (0.86 - 2.24)	1.27 (0.52 - 3.11)	0.4		5 (26)	18 (91)	29 (130)		20 (170)	71 (618)	94 (823)		9 (27)	48 (239)	38 (148)		43 (356)	215 (1809)	232 (1987)
SEPS1	rs9874	C/T	3.13 (1.38 - 7.14)		0.007		1.22 (0.74 - 2.01)		0.4		2 (7)	25 (106)	25 (131)		2 (20)	44 (377)	139 (1213)		0 (0)	31 (135)	66 (294)		11 (93)	146 (1264)	332 (2785)
SERPINE1	rs1050813	A/G	0.72 (0.31 - 1.70)		0.5		0.88 (0.51 - 1.50)	1.55 (0.56 - 4.28)	0.6		1 (4)	14 (59)	33 (167)		7 (61)	63 (528)	104 (916)		5 (22)	24 (105)	62 (260)		19 (164)	145 (1235)	311 (2616)
SERPINE1	rs1799889	G/D	0.69 (0.26 - 1.83)	0.39 (0.11 - 1.31)	0.3		1.31 (0.75 - 2.30)	1.15 (0.61 - 2.18)	0.6		11 (50)	27 (132)	14 (66)		58 (496)	85 (747)	32 (278)		24 (118)	49 (210)	23 (97)		119 (982)	218 (1840)	131 (1136)
SERPINE1	rs2070682	C/T	2.01 (0.83 - 4.84)	2.88 (0.73 - 11.40)	0.2		0.77 (0.45 - 1.31)	0.95 (0.50 - 1.83)	0.6		10 (47)	25 (129)	13 (61)		21 (181)	76 (660)	71 (614)		17 (68)	38 (146)	36 (173)		76 (631)	215 (1845)	180 (1504)
SERPINE1	rs2227631	G/A	0.44 (0.18 - 1.10)	0.31 (0.09 - 1.09)	0.1		1.98 (1.15 - 3.41)	1.38 (0.71 - 2.69)	0.04		9 (40)	19 (85)	18 (76)		52 (449)	81 (707)	41 (346)		20 (95)	52 (226)	22 (85)		109 (905)	214 (1792)	157 (1350)
SERPINE1	rs2227667	G/A	1.12 (0.54 - 2.35)		0.8		0.97 (0.57 - 1.62)	1.56 (0.48 - 5.08)	0.7		1 (9)	18 (83)	31 (147)		7 (63)	63 (557)	113 (972)		5 (20)	27 (116)	64 (284)		16 (128)	148 (1240)	322 (2751)
SERPINE1	rs2227672	T/G	1.05 (0.42 - 2.67)		0.9		0.88 (0.42 - 1.85)		0.7		0 (0)	8 (47)	45 (206)		1 (10)	24 (205)	154 (1345)		1 (6)	13 (52)	81 (353)		4 (33)	69 (555)	408 (3490)
THBD	rs1042580	C/T	0.84 (0.41 - 1.74)		0.6		1.23 (0.75 - 2.03)	1.88 (0.93 - 3.80)	0.2		2 (8)	21 (103)	26 (124)		13 (117)	85 (714)	82 (730)		16 (73)	43 (177)	36 (164)		54 (449)	208 (1750)	220 (1883)
THBD	rs1962	C/T	1.21 (0.49 - 2.94)		0.7		0.51 (0.28 - 0.91)		0.02		3 (26)	13 (50)	37 (178)		6 (59)	51 (435)	125 (1088)		0 (0)	18 (88)	77 (333)		17 (133)	141 (1215)	331 (2791)
THBD	rs3176119	C/G					1.44 (0.63 - 3.31)		0.4		0 (0)	3 (4)	50 (249)		1 (8)	11 (98)	168 (1454)		0 (0)	9 (47)	88 (382)		1 (10)	30 (262)	463 (3911)
THBD	rs3176123	G/T	1.30 (0.62 - 2.73)		0.5		1.33 (0.81 - 2.19)	1.00 (0.38 - 2.63)	0.5		4 (16)	27 (117)	20 (105)		19 (168)	74 (644)	87 (751)		6 (31)	45 (189)	42 (185)		36 (320)	202 (1723)	247 (2057)
THBD	rs3216183	D/I	0.52 (0.21 - 1.27)		0.2		1.43 (0.85 - 2.40)		0.2		2 (10)	12 (43)	37 (190)		5 (47)	58 (506)	114 (983)		1 (1)	32 (143)	56 (255)		14 (119)	128 (1126)	321 (2671)
THBD	rs6048519	T/G	1.19 (0.50 - 2.83)	0.74 (0.22 - 2.54)	0.7		1.01 (0.60 - 1.70)	0.60 (0.30 - 1.21)	0.3		7 (44)	27 (127)	19 (82)		36 (308)	85 (749)	64 (553)		14 (64)	49 (216)	30 (129)		109 (905)	231 (1966)	146 (1252)
THBD	rs6082986	G/A	1.27 (0.62 - 2.62)		0.5		1.25 (0.76 - 2.07)	1.46 (0.71 - 3.00)	0.5		1 (6)	26 (121)	25 (118)		15 (133)	78 (656)	88 (784)		13 (59)	43 (181)	37 (164)		47 (398)	221 (1837)	220 (1897)
THBD	rs6113909	G/A	0.86 (0.40 - 1.85)	0.75 (0.20 - 2.82)	0.9		1.25 (0.74 - 2.14)	1.12 (0.56 - 2.24)	0.7		5 (26)	28 (143)	20 (85)		23 (208)	97 (817)	65 (585)		16 (77)	48 (204)	30 (135)		85 (723)	229 (1909)	172 (1486)
TNFA	rs1799724	T/C	1.59 (0.52 - 4.89)		0.4		1.04 (0.53 - 2.04)		0.9		0 (0)	7 (31)	46 (222)		2 (18)	16 (141)	156 (1359)		1 (3)	12 (56)	80 (350)		3 (26)	67 (585)	411 (3464)
USF1	rs10908821	G/C	1.08 (0.43 - 2.68)		0.9		1.04 (0.62 - 1.75)		0.9		2 (16)	11 (50)	40 (188)		1 (10)	44 (389)	137 (1181)		0 (0)	24 (111)	69 (298)		13 (108)	120 (1008)	356 (3031)
USF1	rs1556259	G/A	0.80 (0.30 - 2.15)		0.7		0.94 (0.54 - 1.64)	2.14 (0.68 - 6.79)	0.4		1 (2)	11 (46)	41 (206)		6 (51)	44 (384)	133 (1155)		5 (25)	19 (79)	68 (306)		11 (98)	110 (945)	360 (3028)
USF1	rs2073658	T/C	1.76 (0.82 - 3.78)	1.99 (0.59 - 6.69)	0.3		0.76 (0.46 - 1.25)	1.23 (0.61 - 2.46)	0.3		8 (42)	23 (112)	21 (91)		19 (167)	73 (638)	91 (787)		14 (66)	38 (152)	42 (196)		55 (444)	229 (1954)	203 (1731)
USF1	rs2516839	C/T	0.57 (0.24 - 1.35)	0.97 (0.37 - 2.52)	0.4		0.85 (0.52 - 1.39)	0.67 (0.32 - 1.41)	0.5		11 (52)	13 (62)	29 (139)		34 (288)	71 (633)	78 (670)		11 (55)	41 (178)	41 (179)		77 (660)	217 (1832)	191 (1617)
USF1	rs2774276	G/C	1.15 (0.53 - 2.53)		0.7		0.82 (0.51 - 1.32)		0.4		3 (23)	16 (72)	33 (153)		10 (85)	64 (563)	111 (963)		3 (16)	30 (134)	63 (272)		35 (298)	171 (1430)	284 (2421)
USF1	rs2774279	T/C	1.30 (0.60 - 2.81)		0.5		1.11 (0.68 - 1.82)	1.45 (0.61 - 3.48)	0.7		3 (9)	25 (119)	25 (126)		21 (178)	73 (638)	88 (766)		8 (36)	38 (166)	46 (206)		36 (316)	191 (1620)	261 (2199)
aTime-to-event analysis, using as covariates geographic region, cohort, HDL-cholesterol, non-HDL cholesterol, body mass index, hypertension, smoking status, history of diabetes. Genotypic model, comparing minor allele homozygotes and heterozygotes to major allele homozygotes.
Effect not estimated for genotypes with less than five cases or less than five non-cases.
bTests for the joint null hypothesis of no genotype effects; when only the heterozygote effect has been estimated, this is the same as the heterozygote p-value.
Table S3c. Genotype association results for women and men (uncorrected p-values) for cardiovascular diseasea
			Women				Men				Women incident cases				Women subcohort non-cases				Men incident cases				Men subcohort non-cases
		Minor/major	Heterozygote	Minor hom	Joint		Heterozygote	Minor hom	Joint		# individuals (# person years)				# individuals (# person years)				# individuals (# person years)				# individuals (# person years)
Gene	rs#	allele	HR (95% CI)	HR (95% CI)	p-valueb		HR (95% CI)	HR (95% CI)	p-valueb		Hom (minor)	Heterozygote	Hom (major)		Hom (minor)	Heterozygote	Hom (major)		Hom (minor)	Heterozygote	Hom (major)		Hom (minor)	Heterozygote	Hom (major)
ACE	rs4293	G/A	1.38 (0.71 - 2.68)	0.82 (0.37 - 1.83)	0.3		1.02 (0.72 - 1.45)	0.82 (0.55 - 1.24)	0.5		33 (159)	85 (405)	34 (152)		48 (433)	79 (699)	44 (380)		89 (376)	178 (826)	99 (404)		118 (1013)	209 (1800)	114 (951)
ACE	rs4298	T/C	0.62 (0.31 - 1.28)		0.2		1.25 (0.84 - 1.87)	1.39 (0.47 - 4.13)	0.5		1 (9)	31 (150)	122 (568)		1 (8)	43 (386)	130 (1149)		5 (18)	63 (284)	301 (1315)		6 (53)	59 (509)	380 (3243)
ACE	rs4320	A/G	1.88 (1.01 - 3.51)	1.03 (0.44 - 2.43)	0.07		1.00 (0.72 - 1.39)	0.98 (0.64 - 1.49)	1		23 (98)	85 (414)	45 (207)		34 (285)	76 (683)	61 (544)		69 (286)	182 (823)	118 (507)		87 (722)	208 (1797)	146 (1243)
AGTR1	rs1492078	T/C	1.12 (0.64 - 1.95)	1.14 (0.47 - 2.76)	0.9		1.09 (0.80 - 1.48)	0.74 (0.43 - 1.27)	0.4		16 (75)	63 (288)	73 (349)		17 (158)	73 (648)	82 (721)		29 (145)	167 (740)	162 (685)		52 (454)	177 (1517)	203 (1722)
AGTR1	rs1492101	A/G	1.48 (0.82 - 2.65)		0.2		1.00 (0.72 - 1.37)	0.73 (0.34 - 1.59)	0.7		4 (13)	45 (220)	105 (494)		7 (63)	48 (432)	117 (1030)		11 (68)	105 (454)	249 (1077)		17 (143)	129 (1117)	295 (2524)
AGTR1	rs275652	G/T	0.77 (0.41 - 1.48)		0.4		0.98 (0.70 - 1.37)		0.9		3 (8)	35 (171)	115 (541)		1 (8)	42 (378)	130 (1147)		3 (7)	92 (429)	271 (1165)		9 (81)	107 (928)	328 (2788)
AGTR1	rs3772616	T/C	1.55 (0.86 - 2.80)	1.32 (0.32 - 5.45)	0.3		0.96 (0.71 - 1.31)	0.87 (0.42 - 1.82)	0.9		5 (16)	47 (236)	102 (475)		8 (73)	48 (430)	116 (1022)		13 (77)	114 (495)	241 (1041)		19 (159)	145 (1245)	279 (2385)
AGTR1	rs388915	G/A	0.94 (0.54 - 1.64)	3.12 (0.80 - 12.14)	0.2		0.94 (0.69 - 1.29)	1.40 (0.71 - 2.78)	0.5		9 (51)	46 (209)	98 (464)		5 (45)	55 (502)	114 (994)		19 (82)	115 (517)	230 (991)		21 (178)	138 (1190)	282 (2406)
AGTR1	rs5182	C/T	1.31 (0.74 - 2.31)	1.27 (0.50 - 3.24)	0.6		1.11 (0.80 - 1.56)	1.28 (0.84 - 1.94)	0.5		27 (114)	76 (362)	46 (222)		23 (202)	77 (678)	65 (575)		69 (282)	170 (743)	123 (556)		72 (636)	210 (1790)	148 (1244)
AGTR1	rs5186	C/A	0.82 (0.48 - 1.40)		0.5		1.27 (0.92 - 1.75)	0.95 (0.43 - 2.12)	0.3		6 (29)	46 (211)	102 (487)		2 (18)	54 (479)	116 (1029)		11 (42)	110 (476)	239 (1060)		16 (144)	126 (1076)	301 (2563)
APOA5	rs10750097	G/A	1.11 (0.62 - 2.00)	1.41 (0.54 - 3.69)	0.8		0.96 (0.70 - 1.32)	0.99 (0.58 - 1.69)	1		17 (74)	69 (333)	63 (288)		15 (133)	76 (669)	79 (705)		30 (134)	138 (612)	197 (853)		33 (278)	158 (1363)	250 (2131)
APOA5	rs17120035	T/C	0.70 (0.34 - 1.44)		0.3		0.97 (0.65 - 1.45)		0.9		1 (1)	25 (142)	122 (541)		4 (35)	35 (316)	130 (1147)		5 (22)	55 (257)	306 (1327)		3 (26)	66 (573)	372 (3174)
APOA5	rs1729408	G/A	1.69 (0.93 - 3.07)	0.50 (0.20 - 1.21)	0.02		0.96 (0.71 - 1.30)	1.29 (0.79 - 2.10)	0.5		12 (55)	71 (335)	65 (297)		25 (230)	65 (581)	80 (698)		45 (210)	152 (646)	169 (742)		42 (364)	193 (1630)	208 (1789)
APOA5	rs2072560	T/C	1.73 (0.86 - 3.50)		0.1		0.88 (0.59 - 1.33)		0.5		2 (11)	30 (132)	119 (566)		1 (8)	31 (270)	137 (1224)		5 (26)	58 (255)	294 (1263)		3 (26)	66 (560)	365 (3108)
APOA5	rs3135506	C/G	1.55 (0.76 - 3.14)		0.2		0.74 (0.45 - 1.21)		0.2		1 (9)	24 (96)	129 (622)		1 (8)	21 (186)	150 (1332)		3 (8)	37 (152)	330 (1463)		1 (10)	56 (464)	390 (3349)
APOA5	rs619054	A/G	0.84 (0.46 - 1.52)	1.97 (0.62 - 6.24)	0.4		1.19 (0.86 - 1.64)	1.53 (0.91 - 2.58)	0.2		8 (41)	46 (224)	100 (463)		6 (55)	64 (581)	103 (898)		34 (145)	140 (622)	195 (850)		35 (295)	150 (1251)	259 (2248)
APOBEC2	rs11280	C/T	2.02 (1.12 - 3.64)	1.00 (0.29 - 3.53)	0.06		0.98 (0.72 - 1.33)	0.90 (0.46 - 1.76)	0.9		5 (31)	57 (251)	90 (433)		12 (92)	52 (471)	110 (979)		21 (101)	131 (527)	219 (995)		24 (217)	162 (1367)	261 (2236)
APOBEC2	rs11556586	T/A	1.33 (0.40 - 4.39)		0.6		1.15 (0.52 - 2.55)		0.7		0 (0)	5 (31)	147 (684)		0 (0)	11 (97)	163 (1445)		0 (0)	17 (69)	355 (1564)		0 (0)	19 (175)	427 (3639)
APOBEC2	rs2057001	C/T	1.27 (0.72 - 2.25)	0.86 (0.38 - 1.93)	0.5		0.82 (0.60 - 1.12)	0.82 (0.49 - 1.38)	0.4		12 (80)	67 (290)	73 (345)		24 (202)	70 (623)	80 (717)		38 (167)	166 (697)	168 (768)		47 (406)	204 (1744)	196 (1670)
APOBEC2	rs2076472	C/T	2.05 (1.11 - 3.80)		0.02		0.89 (0.65 - 1.22)	0.87 (0.45 - 1.70)	0.7		4 (28)	55 (239)	93 (449)		11 (84)	53 (479)	110 (979)		21 (101)	121 (486)	230 (1046)		24 (217)	159 (1338)	264 (2265)
APOBEC2	rs2395754	T/C	1.34 (0.73 - 2.45)	1.61 (0.73 - 3.52)	0.5		0.77 (0.55 - 1.08)	0.73 (0.48 - 1.12)	0.2		25 (150)	76 (335)	51 (230)		31 (267)	81 (725)	62 (550)		66 (292)	180 (745)	126 (595)		82 (712)	232 (1959)	133 (1149)
APOBEC2	rs6938220	T/C	0.57 (0.27 - 1.20)		0.1		0.71 (0.48 - 1.05)		0.09		0 (0)	24 (138)	128 (576)		5 (45)	32 (282)	137 (1215)		4 (16)	60 (265)	308 (1351)		4 (34)	80 (688)	363 (3099)
APOE	rs1081106	C/T	0.91 (0.50 - 1.64)		0.7		1.05 (0.76 - 1.46)	1.22 (0.59 - 2.56)	0.8		3 (10)	45 (222)	96 (460)		7 (65)	57 (507)	108 (955)		13 (69)	112 (451)	220 (998)		16 (134)	121 (1038)	283 (2433)
APOE	rs405509	T/G	1.21 (0.63 - 2.30)	1.95 (0.91 - 4.15)	0.2		1.06 (0.75 - 1.50)	1.17 (0.76 - 1.79)	0.8		47 (234)	68 (323)	37 (166)		36 (326)	82 (717)	51 (450)		78 (333)	178 (788)	108 (458)		89 (758)	221 (1871)	127 (1097)
APOE	rs429358	C/T	0.95 (0.52 - 1.71)		0.9		1.04 (0.75 - 1.44)	0.49 (0.19 - 1.23)	0.3		6 (41)	44 (234)	97 (418)		1 (10)	55 (495)	109 (958)		8 (35)	104 (481)	236 (1001)		19 (160)	123 (1037)	290 (2500)
APOE	rs440446	C/G	1.14 (0.64 - 2.03)	2.15 (0.72 - 6.41)	0.4		1.23 (0.90 - 1.68)	1.28 (0.74 - 2.21)	0.4		15 (67)	74 (336)	62 (317)		13 (118)	77 (674)	82 (732)		28 (118)	156 (673)	179 (794)		35 (306)	174 (1486)	229 (1958)
APOE	rs7412	T/C	1.13 (0.39 - 3.26)		0.8		1.29 (0.79 - 2.12)		0.3		0 (0)	8 (35)	140 (665)		0 (0)	12 (102)	156 (1384)		1 (3)	31 (112)	323 (1450)		1 (8)	34 (293)	401 (3429)
APOE	rs769449	A/G	1.06 (0.59 - 1.91)		0.8		1.10 (0.79 - 1.52)	0.35 (0.12 - 1.03)	0.1		6 (41)	44 (232)	103 (447)		1 (10)	50 (446)	120 (1056)		5 (19)	105 (487)	257 (1098)		16 (136)	120 (1004)	307 (2644)
APOE	rs769450	A/G	0.51 (0.26 - 1.00)	0.69 (0.32 - 1.48)	0.1		0.93 (0.65 - 1.33)	0.78 (0.51 - 1.21)	0.5		32 (138)	64 (294)	50 (242)		36 (321)	90 (783)	42 (379)		78 (354)	180 (789)	97 (412)		96 (821)	225 (1928)	111 (941)
CD14	rs2563298	A/C	1.38 (0.75 - 2.54)	1.56 (0.67 - 3.64)	0.5		0.92 (0.68 - 1.24)	0.97 (0.59 - 1.59)	0.9		18 (92)	78 (382)	57 (245)		19 (160)	77 (678)	76 (688)		48 (229)	155 (693)	165 (704)		43 (367)	206 (1767)	196 (1669)
CD14	rs2569190	A/G	0.62 (0.33 - 1.17)	0.36 (0.13 - 0.99)	0.1		0.96 (0.71 - 1.31)	1.02 (0.65 - 1.60)	0.9		13 (61)	73 (323)	66 (326)		26 (242)	79 (699)	65 (563)		51 (188)	168 (773)	147 (628)		59 (491)	209 (1806)	177 (1505)
CD14	rs4914	G/C	1.12 (0.60 - 2.09)		0.7		1.45 (1.03 - 2.05)	0.54 (0.19 - 1.59)	0.06		5 (22)	34 (173)	114 (523)		4 (29)	35 (306)	132 (1179)		9 (47)	93 (437)	268 (1128)		8 (73)	97 (829)	338 (2890)
CPB2	rs1409433	T/C	0.87 (0.47 - 1.62)		0.7		1.13 (0.82 - 1.55)	0.97 (0.40 - 2.32)	0.8		4 (17)	38 (159)	108 (533)		2 (18)	46 (411)	123 (1087)		12 (39)	116 (467)	236 (1075)		13 (114)	127 (1082)	302 (2586)
CPB2	rs17067700	A/G	0.52 (0.27 - 0.99)	2.33 (0.90 - 6.05)	0.02		1.25 (0.93 - 1.69)	0.81 (0.43 - 1.52)	0.2		18 (71)	50 (226)	84 (415)		14 (126)	70 (613)	88 (786)		28 (98)	174 (768)	164 (728)		37 (304)	182 (1553)	224 (1937)
CPB2	rs1926446	C/A	0.81 (0.41 - 1.61)		0.6		1.07 (0.78 - 1.47)	0.92 (0.39 - 2.17)	0.9		4 (21)	37 (149)	110 (533)		6 (55)	46 (409)	117 (1033)		11 (34)	113 (462)	240 (1081)		16 (141)	126 (1096)	297 (2507)
CPB2	rs2181617	G/A	0.66 (0.36 - 1.22)	0.75 (0.34 - 1.68)	0.4		1.11 (0.79 - 1.55)	0.80 (0.53 - 1.21)	0.3		25 (105)	73 (368)	56 (253)		30 (272)	92 (821)	50 (431)		67 (283)	202 (882)	103 (468)		102 (893)	214 (1811)	132 (1128)
CPB2	rs2404965	G/C	0.82 (0.48 - 1.42)	0.79 (0.29 - 2.21)	0.8		1.06 (0.78 - 1.44)	0.69 (0.39 - 1.22)	0.4		10 (48)	63 (325)	81 (354)		15 (136)	78 (700)	80 (699)		25 (116)	157 (703)	188 (809)		41 (358)	187 (1608)	220 (1866)
CPB2	rs35814191	D/C	0.59 (0.33 - 1.08)	1.67 (0.80 - 3.49)	0.02		1.18 (0.86 - 1.63)	1.04 (0.66 - 1.63)	0.6		37 (165)	62 (314)	54 (241)		25 (222)	89 (779)	59 (533)		49 (224)	200 (894)	118 (501)		72 (626)	219 (1867)	152 (1299)
CPB2	rs3742264	T/C	0.60 (0.34 - 1.07)	2.12 (0.97 - 4.60)	0.006		1.23 (0.88 - 1.70)	1.20 (0.77 - 1.87)	0.4		37 (165)	64 (315)	52 (246)		23 (200)	91 (799)	56 (506)		54 (235)	195 (857)	117 (497)		71 (614)	218 (1850)	157 (1349)
CPB2	rs3742266	A/G	0.74 (0.41 - 1.34)		0.3		1.29 (0.92 - 1.80)		0.1		5 (16)	35 (177)	110 (522)		4 (35)	47 (410)	121 (1079)		1 (7)	102 (447)	266 (1160)		7 (56)	95 (794)	343 (2962)
CPB2	rs4941541	T/G	0.55 (0.21 - 1.46)		0.2		0.94 (0.59 - 1.52)		0.8		0 (0)	11 (61)	141 (660)		0 (0)	18 (163)	152 (1344)		2 (6)	40 (176)	322 (1396)		0 (0)	52 (423)	391 (3369)
CPB2	rs7336399	G/A	0.71 (0.37 - 1.37)	0.84 (0.39 - 1.81)	0.6		0.85 (0.61 - 1.17)	0.63 (0.40 - 1.01)	0.1		23 (114)	61 (296)	57 (240)		29 (264)	83 (727)	51 (445)		41 (193)	165 (728)	136 (557)		69 (582)	201 (1701)	154 (1321)
CRP	rs1130864	A/G	1.77 (0.94 - 3.35)	2.90 (1.24 - 6.78)	0.03		1.19 (0.87 - 1.62)	1.09 (0.68 - 1.74)	0.6		28 (121)	71 (378)	54 (222)		18 (170)	69 (593)	87 (780)		46 (215)	172 (735)	150 (666)		62 (532)	190 (1625)	191 (1632)
CRP	rs1205	T/C	0.66 (0.36 - 1.19)	1.24 (0.54 - 2.85)	0.2		0.98 (0.71 - 1.35)	0.80 (0.52 - 1.23)	0.6		20 (84)	71 (323)	63 (320)		24 (205)	82 (729)	65 (578)		51 (241)	162 (655)	156 (719)		77 (665)	179 (1533)	187 (1585)
CRP	rs1800947	G/C	1.26 (0.53 - 3.01)		0.6		0.99 (0.63 - 1.54)		1		0 (0)	18 (83)	136 (645)		1 (10)	18 (161)	154 (1361)		3 (11)	39 (181)	324 (1416)		2 (14)	56 (478)	390 (3339)
CRP	rs2794521	C/T	0.64 (0.37 - 1.09)	0.36 (0.09 - 1.35)	0.1		1.10 (0.81 - 1.51)	1.37 (0.70 - 2.69)	0.6		5 (24)	38 (179)	111 (524)		9 (83)	62 (553)	102 (896)		20 (100)	118 (514)	229 (996)		18 (144)	137 (1167)	292 (2511)
CRP	rs3093075	T/G	0.72 (0.31 - 1.67)		0.4		0.73 (0.44 - 1.20)		0.2		2 (12)	14 (74)	138 (641)		1 (8)	25 (222)	147 (1302)		3 (12)	37 (159)	327 (1439)		2 (10)	54 (470)	391 (3340)
F12	rs17876032	C/T	1.59 (0.90 - 2.83)	2.10 (0.76 - 5.81)	0.2		1.18 (0.86 - 1.62)	1.69 (1.06 - 2.71)	0.09		11 (51)	70 (329)	72 (342)		11 (97)	61 (535)	94 (833)		44 (169)	154 (697)	163 (705)		46 (390)	170 (1450)	217 (1853)
F12	rs1801020	A/G	2.44 (1.36 - 4.41)	1.30 (0.35 - 4.76)	0.01		1.30 (0.95 - 1.77)	1.48 (0.85 - 2.59)	0.1		5 (26)	70 (331)	79 (371)		8 (67)	51 (461)	114 (1006)		26 (102)	152 (658)	192 (856)		30 (256)	153 (1310)	259 (2222)
F12	rs4976691	C/G	1.52 (0.84 - 2.75)	2.37 (0.87 - 6.45)	0.2		1.19 (0.87 - 1.63)	1.70 (1.06 - 2.74)	0.08		12 (55)	68 (321)	69 (327)		11 (97)	61 (543)	96 (853)		43 (168)	157 (709)	164 (715)		44 (370)	172 (1464)	222 (1899)
F13A1	rs1781794	G/A	0.97 (0.52 - 1.80)	0.76 (0.38 - 1.54)	0.7		0.86 (0.62 - 1.19)	0.77 (0.50 - 1.18)	0.4		23 (139)	77 (377)	51 (191)		38 (331)	80 (709)	53 (475)		53 (193)	177 (770)	139 (651)		78 (678)	216 (1824)	148 (1281)
F13A1	rs2274393	A/G	0.85 (0.47 - 1.53)	0.59 (0.17 - 2.04)	0.6		0.97 (0.71 - 1.32)	0.95 (0.53 - 1.72)	1		9 (51)	44 (176)	91 (441)		11 (100)	63 (566)	93 (811)		25 (117)	137 (619)	204 (868)		29 (244)	153 (1290)	255 (2189)
F13A1	rs2295752	A/C	3.09 (1.71 - 5.60)	1.04 (0.35 - 3.12)	0.0008		0.94 (0.69 - 1.29)	0.52 (0.29 - 0.92)	0.08		9 (47)	81 (374)	62 (295)		16 (128)	56 (489)	94 (848)		21 (61)	158 (687)	187 (841)		46 (396)	180 (1511)	214 (1863)
F13A1	rs2326707	A/G	0.61 (0.31 - 1.19)	0.22 (0.08 - 0.61)	0.02		1.30 (0.94 - 1.82)	0.86 (0.55 - 1.34)	0.08		18 (88)	75 (352)	55 (251)		28 (255)	95 (830)	45 (400)		51 (225)	195 (878)	116 (471)		83 (713)	202 (1708)	153 (1322)
F13A1	rs3024305	C/G	1.01 (0.59 - 1.73)	1.05 (0.40 - 2.74)	1		1.00 (0.74 - 1.36)	0.87 (0.52 - 1.46)	0.9		15 (56)	67 (337)	70 (325)		15 (129)	80 (712)	75 (664)		32 (147)	150 (616)	187 (849)		44 (388)	190 (1605)	213 (1830)
F13A1	rs3024319	C/G	1.01 (0.56 - 1.84)	0.76 (0.33 - 1.72)	0.8		1.04 (0.76 - 1.44)	0.74 (0.45 - 1.19)	0.4		21 (112)	74 (332)	54 (260)		29 (264)	76 (669)	63 (552)		52 (221)	168 (740)	146 (633)		71 (608)	199 (1698)	171 (1458)
F13A1	rs3024352	A/G	1.88 (1.02 - 3.47)		0.04		0.99 (0.71 - 1.39)	0.77 (0.28 - 2.08)	0.9		5 (19)	51 (245)	90 (429)		3 (29)	41 (340)	123 (1108)		7 (33)	102 (423)	256 (1151)		10 (84)	122 (1019)	304 (2614)
F13A1	rs3024458	A/G	0.54 (0.28 - 1.03)		0.06		1.21 (0.88 - 1.67)	0.93 (0.42 - 2.09)	0.5		8 (40)	35 (166)	105 (492)		4 (34)	59 (510)	102 (910)		11 (53)	120 (550)	231 (996)		12 (102)	129 (1096)	288 (2447)
F13A1	rs5985	T/G	1.45 (0.83 - 2.55)		0.2		0.97 (0.71 - 1.33)	0.79 (0.41 - 1.52)	0.8		4 (14)	54 (244)	93 (456)		8 (65)	54 (471)	108 (969)		18 (86)	119 (534)	232 (988)		23 (203)	155 (1303)	265 (2277)
F5	rs2227245	T/C	1.27 (0.67 - 2.39)	2.38 (0.99 - 5.69)	0.2		0.85 (0.62 - 1.17)	0.85 (0.54 - 1.35)	0.6		27 (107)	59 (292)	59 (291)		15 (128)	70 (618)	82 (731)		46 (215)	155 (696)	155 (659)		54 (474)	197 (1664)	186 (1598)
F5	rs2269648	T/C	0.45 (0.23 - 0.90)	0.72 (0.27 - 1.93)	0.07		1.03 (0.75 - 1.40)	1.03 (0.53 - 1.99)	1		9 (44)	53 (249)	87 (405)		13 (114)	69 (607)	79 (692)		22 (99)	141 (591)	197 (875)		29 (259)	169 (1427)	230 (1952)
F5	rs2420369	T/A	0.48 (0.27 - 0.88)	0.61 (0.26 - 1.39)	0.06		1.03 (0.75 - 1.42)	1.43 (0.90 - 2.26)	0.3		20 (83)	62 (300)	69 (330)		25 (227)	94 (829)	53 (469)		58 (229)	168 (797)	137 (578)		53 (461)	217 (1846)	167 (1423)
F5	rs3753305	C/G	1.02 (0.58 - 1.79)	0.86 (0.36 - 2.07)	0.9		1.23 (0.88 - 1.72)	0.92 (0.58 - 1.45)	0.3		15 (75)	68 (335)	67 (295)		21 (189)	78 (698)	72 (632)		46 (171)	166 (770)	140 (598)		64 (547)	195 (1651)	173 (1480)
F5	rs3766103	C/T	0.56 (0.30 - 1.04)	0.55 (0.23 - 1.30)	0.1		1.05 (0.77 - 1.44)	1.37 (0.86 - 2.18)	0.4		19 (81)	63 (304)	67 (320)		26 (237)	89 (784)	52 (459)		55 (215)	169 (808)	136 (575)		52 (451)	216 (1834)	167 (1419)
F5	rs5778619	D/I	1.82 (0.99 - 3.37)	3.13 (1.17 - 8.40)	0.04		0.86 (0.62 - 1.18)	1.01 (0.65 - 1.57)	0.6		18 (89)	76 (354)	60 (285)		12 (110)	79 (694)	81 (722)		58 (245)	163 (734)	146 (631)		59 (507)	213 (1821)	162 (1388)
F5	rs6013	T/G	0.93 (0.44 - 1.98)		0.9		0.76 (0.50 - 1.14)		0.2		0 (0)	25 (115)	124 (580)		2 (20)	26 (232)	145 (1283)		4 (26)	46 (200)	304 (1303)		2 (20)	69 (576)	358 (3053)
F5	rs6019	C/G	0.86 (0.31 - 2.38)		0.8		1.02 (0.49 - 2.12)		1		1 (2)	8 (39)	144 (676)		1 (10)	9 (83)	161 (1422)		1 (1)	16 (63)	348 (1515)		0 (0)	21 (182)	420 (3586)
F5	rs6025	T/C	2.41 (0.65 - 8.95)		0.2		1.50 (0.78 - 2.88)		0.2		0 (0)	9 (45)	141 (655)		0 (0)	6 (51)	164 (1456)		0 (0)	21 (94)	343 (1491)		0 (0)	15 (141)	427 (3647)
F5	rs6029	T/C	0.47 (0.25 - 0.90)	1.01 (0.41 - 2.48)	0.07		1.04 (0.75 - 1.43)	1.02 (0.55 - 1.90)	1		13 (56)	53 (255)	85 (404)		14 (124)	72 (637)	76 (669)		26 (115)	136 (582)	194 (852)		30 (267)	170 (1440)	230 (1958)
F5	rs6030	G/A	0.54 (0.29 - 0.99)	0.57 (0.20 - 1.59)	0.1		0.99 (0.73 - 1.33)	1.19 (0.68 - 2.06)	0.8		11 (50)	57 (256)	85 (411)		16 (145)	74 (661)	78 (682)		31 (129)	140 (635)	189 (805)		32 (275)	184 (1579)	225 (1914)
F5	rs6035	C/T	0.88 (0.38 - 2.03)		0.8		0.67 (0.40 - 1.11)		0.1		0 (0)	13 (62)	137 (652)		0 (0)	21 (186)	147 (1297)		0 (0)	33 (157)	329 (1435)		0 (0)	55 (465)	382 (3268)
F5	rs6670678	A/G	0.83 (0.48 - 1.45)	0.83 (0.28 - 2.44)	0.8		1.28 (0.93 - 1.77)	0.81 (0.44 - 1.49)	0.2		8 (48)	64 (333)	71 (308)		12 (107)	79 (705)	75 (657)		21 (69)	169 (775)	147 (646)		38 (314)	189 (1605)	188 (1621)
F5	rs7542281	T/C	1.33 (0.73 - 2.42)	2.64 (1.08 - 6.44)	0.1		0.81 (0.59 - 1.10)	0.84 (0.53 - 1.35)	0.4		26 (105)	65 (310)	60 (300)		14 (119)	72 (637)	86 (766)		45 (211)	161 (724)	161 (678)		51 (444)	207 (1755)	189 (1628)
F5	rs9332575	C/T	1.76 (0.84 - 3.68)		0.1		0.74 (0.50 - 1.07)		0.1		4 (23)	30 (149)	117 (543)		3 (25)	25 (219)	144 (1278)		8 (41)	68 (321)	288 (1236)		4 (32)	94 (825)	347 (2950)
F5	rs9332590	G/A	1.64 (0.91 - 2.94)	1.63 (0.60 - 4.44)	0.2		0.89 (0.65 - 1.22)	1.09 (0.69 - 1.74)	0.6		14 (72)	70 (331)	67 (312)		12 (108)	69 (605)	87 (769)		47 (196)	154 (694)	163 (710)		46 (400)	208 (1771)	190 (1632)
F5	rs9332591	A/G	1.15 (0.58 - 2.29)		0.7		0.84 (0.59 - 1.19)	0.51 (0.14 - 1.79)	0.4		4 (18)	28 (129)	118 (567)		6 (53)	38 (322)	128 (1151)		5 (24)	67 (315)	292 (1260)		8 (69)	92 (812)	333 (2826)
F5	rs9332618	A/G	0.58 (0.31 - 1.09)	1.21 (0.30 - 4.85)	0.2		1.06 (0.76 - 1.48)	0.51 (0.17 - 1.55)	0.4		6 (37)	47 (226)	97 (450)		5 (49)	53 (472)	113 (994)		5 (19)	106 (482)	246 (1082)		11 (93)	121 (1014)	310 (2680)
F5	rs9332640	G/C	0.53 (0.27 - 1.03)	0.81 (0.39 - 1.70)	0.2		0.83 (0.60 - 1.16)	1.13 (0.75 - 1.72)	0.2		32 (129)	68 (350)	49 (224)		39 (346)	89 (768)	40 (368)		81 (335)	171 (787)	116 (499)		85 (742)	235 (2006)	124 (1054)
F5	rs9332695	T/A	2.97 (1.00 - 8.85)		0.05		1.52 (0.93 - 2.47)		0.09		1 (7)	11 (54)	138 (645)		0 (0)	7 (61)	164 (1451)		0 (0)	36 (150)	327 (1455)		0 (0)	35 (310)	403 (3426)
F5	rs970741	G/A	0.54 (0.30 - 0.99)	0.46 (0.10 - 1.99)	0.1		1.26 (0.93 - 1.72)	0.82 (0.37 - 1.83)	0.3		5 (17)	39 (179)	106 (510)		7 (63)	60 (542)	99 (869)		13 (53)	118 (520)	227 (988)		19 (163)	133 (1147)	284 (2413)
FGA	rs2070006	T/C	0.70 (0.37 - 1.36)	0.98 (0.45 - 2.12)	0.5		0.80 (0.57 - 1.12)	0.78 (0.51 - 1.19)	0.4		37 (170)	68 (302)	48 (249)		36 (322)	94 (841)	44 (379)		79 (347)	174 (779)	116 (492)		99 (857)	218 (1867)	126 (1065)
FGA	rs2070016	C/T	1.33 (0.65 - 2.71)		0.4		1.15 (0.82 - 1.61)	0.64 (0.22 - 1.85)	0.5		2 (12)	35 (179)	117 (536)		2 (16)	34 (288)	137 (1228)		11 (32)	91 (398)	264 (1176)		12 (101)	106 (898)	330 (2832)
FGA	rs2070018	G/A	0.75 (0.40 - 1.41)		0.4		0.67 (0.47 - 0.96)	0.77 (0.24 - 2.47)	0.09		3 (10)	37 (170)	110 (520)		5 (45)	49 (448)	117 (1019)		5 (13)	80 (338)	283 (1255)		10 (77)	112 (982)	319 (2714)
FGA	rs2070022	A/G	0.89 (0.51 - 1.54)	1.52 (0.50 - 4.68)	0.7		0.93 (0.68 - 1.27)	1.38 (0.63 - 3.02)	0.6		8 (45)	53 (253)	90 (404)		8 (71)	64 (564)	98 (869)		15 (66)	118 (493)	229 (1020)		17 (140)	153 (1304)	270 (2318)
FGA	rs6050	C/T	1.16 (0.65 - 2.06)	1.98 (0.72 - 5.49)	0.4		0.91 (0.67 - 1.25)	1.42 (0.86 - 2.34)	0.2		19 (99)	61 (253)	73 (369)		13 (109)	78 (698)	82 (725)		40 (205)	162 (692)	167 (718)		36 (312)	201 (1726)	202 (1713)
FGB	rs1044291	T/C	0.55 (0.30 - 1.02)	1.29 (0.38 - 4.39)	0.1		1.08 (0.79 - 1.49)	1.48 (0.73 - 3.01)	0.5		7 (29)	44 (196)	95 (444)		9 (81)	60 (530)	97 (857)		17 (79)	131 (591)	210 (886)		19 (166)	160 (1361)	257 (2189)
FGB	rs1800787	T/C	1.37 (0.76 - 2.47)		0.3		1.00 (0.72 - 1.39)	0.56 (0.25 - 1.24)	0.4		2 (12)	50 (249)	102 (466)		4 (33)	48 (418)	120 (1071)		15 (49)	113 (507)	239 (1059)		23 (197)	129 (1096)	290 (2488)
FGB	rs1800788	T/C	1.07 (0.59 - 1.92)	1.42 (0.52 - 3.88)	0.8		1.25 (0.92 - 1.69)	1.51 (0.84 - 2.70)	0.2		14 (71)	55 (239)	82 (402)		10 (88)	65 (582)	97 (857)		26 (130)	157 (683)	184 (798)		26 (224)	164 (1424)	252 (2132)
FGB	rs2227412	G/A	1.03 (0.58 - 1.83)	1.81 (0.51 - 6.47)	0.7		0.86 (0.62 - 1.20)	1.27 (0.50 - 3.22)	0.6		7 (36)	47 (228)	98 (445)		6 (51)	53 (465)	110 (978)		10 (39)	100 (421)	251 (1107)		13 (103)	134 (1142)	291 (2492)
FGB	rs2227439	T/C	0.86 (0.46 - 1.63)		0.6		0.71 (0.50 - 1.00)	1.35 (0.43 - 4.19)	0.1		2 (8)	39 (158)	110 (546)		4 (35)	51 (461)	117 (1031)		6 (14)	79 (349)	282 (1248)		9 (66)	109 (946)	326 (2785)
FGG	rs1049636	G/A	0.67 (0.36 - 1.23)	0.83 (0.34 - 2.03)	0.4		0.83 (0.61 - 1.14)	0.76 (0.48 - 1.23)	0.4		28 (133)	64 (306)	60 (279)		31 (277)	82 (729)	56 (492)		42 (174)	175 (742)	146 (666)		64 (538)	219 (1887)	158 (1357)
FGG	rs1800792	C/T	0.73 (0.42 - 1.27)	1.38 (0.46 - 4.15)	0.3		1.12 (0.81 - 1.54)	1.47 (0.90 - 2.42)	0.3		19 (95)	54 (243)	77 (352)		11 (95)	76 (667)	87 (780)		48 (219)	148 (639)	167 (716)		42 (365)	184 (1552)	219 (1888)
FGG	rs2066860	T/C					0.96 (0.43 - 2.12)		0.9		0 (0)	8 (23)	139 (647)		1 (10)	4 (35)	162 (1432)		0 (0)	13 (63)	351 (1523)		0 (0)	17 (153)	424 (3614)
FGG	rs2066861	T/C	1.10 (0.62 - 1.96)	2.06 (0.70 - 6.01)	0.4		0.82 (0.60 - 1.13)	1.37 (0.83 - 2.27)	0.1		18 (95)	58 (246)	78 (386)		12 (101)	75 (671)	85 (750)		39 (200)	153 (649)	175 (761)		33 (294)	203 (1735)	207 (1756)
FUT3	rs11673407	G/A	0.94 (0.54 - 1.65)	0.98 (0.45 - 2.13)	1		1.04 (0.76 - 1.42)	1.26 (0.78 - 2.05)	0.6		23 (110)	67 (317)	62 (288)		28 (251)	77 (685)	67 (589)		44 (177)	174 (788)	150 (645)		50 (431)	213 (1808)	179 (1539)
FUT3	rs778986	G/A	0.51 (0.27 - 0.97)	1.05 (0.27 - 4.06)	0.1		1.01 (0.74 - 1.39)	1.11 (0.47 - 2.60)	1		9 (41)	49 (242)	92 (426)		6 (47)	67 (594)	93 (824)		9 (38)	123 (510)	227 (1002)		15 (132)	140 (1213)	271 (2279)
FUT3	rs874232	C/T	1.03 (0.57 - 1.89)	2.61 (1.09 - 6.25)	0.07		1.13 (0.80 - 1.58)	1.27 (0.83 - 1.94)	0.5		31 (123)	75 (379)	47 (216)		23 (205)	95 (847)	53 (463)		74 (328)	189 (829)	106 (460)		87 (724)	218 (1874)	136 (1177)
ICAM1	rs281432	G/C	1.31 (0.67 - 2.55)	0.55 (0.23 - 1.29)	0.07		0.80 (0.57 - 1.12)	0.96 (0.63 - 1.48)	0.4		27 (123)	82 (388)	42 (196)		41 (357)	87 (775)	43 (383)		72 (313)	173 (756)	112 (481)		75 (624)	228 (1941)	125 (1075)
ICAM1	rs3093030	T/C	1.30 (0.73 - 2.34)	0.94 (0.42 - 2.11)	0.6		1.07 (0.77 - 1.48)	0.94 (0.60 - 1.45)	0.8		23 (115)	80 (380)	51 (233)		26 (239)	81 (715)	67 (588)		63 (261)	183 (838)	123 (515)		80 (674)	212 (1816)	153 (1313)
ICAM1	rs3093032	T/C	0.94 (0.52 - 1.71)		0.8		0.90 (0.64 - 1.26)	0.82 (0.28 - 2.39)	0.8		4 (17)	37 (166)	106 (505)		7 (65)	42 (381)	117 (1017)		5 (18)	81 (396)	273 (1175)		8 (59)	103 (889)	326 (2797)
ICAM1	rs5030341	D/I	0.72 (0.41 - 1.28)	0.58 (0.23 - 1.47)	0.4		0.94 (0.68 - 1.31)	0.71 (0.43 - 1.16)	0.4		18 (61)	70 (355)	61 (285)		21 (185)	84 (757)	64 (557)		30 (141)	161 (723)	159 (686)		44 (378)	199 (1693)	186 (1603)
ICAM1	rs5030352	G/C	0.88 (0.48 - 1.60)	0.40 (0.16 - 0.99)	0.1		0.88 (0.63 - 1.23)	0.91 (0.59 - 1.41)	0.8		22 (98)	75 (367)	53 (240)		36 (310)	85 (762)	47 (418)		55 (234)	165 (707)	133 (598)		65 (543)	207 (1761)	152 (1304)
ICAM1	rs5030390	A/G	0.48 (0.17 - 1.37)		0.2		0.90 (0.51 - 1.62)		0.7		0 (0)	10 (58)	138 (638)		0 (0)	16 (146)	152 (1343)		0 (0)	23 (89)	331 (1445)		2 (20)	35 (296)	397 (3382)
IL6	rs1554606	G/T	1.19 (0.63 - 2.23)	1.17 (0.52 - 2.59)	0.9		1.14 (0.82 - 1.59)	1.43 (0.95 - 2.16)	0.2		36 (174)	71 (334)	44 (203)		29 (248)	83 (740)	55 (485)		82 (368)	175 (785)	107 (442)		79 (663)	207 (1759)	147 (1264)
IL6	rs1800795	G/C	1.45 (0.76 - 2.77)	1.39 (0.61 - 3.14)	0.5		1.03 (0.73 - 1.43)	1.29 (0.86 - 1.93)	0.4		39 (191)	74 (340)	40 (192)		33 (279)	83 (743)	54 (480)		87 (385)	182 (818)	100 (413)		87 (734)	225 (1926)	131 (1123)
IL6	rs1800796	C/G	2.16 (0.74 - 6.35)		0.2		0.86 (0.47 - 1.59)		0.6		1 (5)	11 (61)	141 (658)		0 (0)	7 (61)	162 (1432)		3 (15)	21 (96)	342 (1492)		0 (0)	29 (236)	413 (3539)
IL6	rs2069825	I/D	1.59 (0.82 - 3.10)	1.45 (0.63 - 3.33)	0.4		1.04 (0.74 - 1.47)	1.17 (0.78 - 1.76)	0.7		37 (181)	74 (329)	37 (185)		30 (254)	85 (756)	54 (483)		83 (370)	179 (806)	100 (423)		90 (759)	213 (1814)	130 (1114)
IL6	rs2069827	T/G	0.58 (0.32 - 1.05)	0.55 (0.15 - 2.05)	0.2		0.82 (0.61 - 1.12)	0.96 (0.48 - 1.93)	0.5		8 (42)	51 (228)	93 (448)		11 (101)	72 (647)	87 (761)		20 (71)	132 (596)	211 (911)		24 (211)	180 (1533)	237 (2033)
IL6	rs2069840	G/C	0.57 (0.33 - 0.98)	1.18 (0.41 - 3.36)	0.09		1.54 (1.14 - 2.09)	1.34 (0.66 - 2.71)	0.02		15 (71)	42 (200)	95 (446)		9 (80)	70 (630)	94 (823)		19 (78)	142 (631)	202 (878)		20 (174)	146 (1233)	278 (2386)
KL	rs1334928	G/T	1.28 (0.66 - 2.46)	0.97 (0.44 - 2.13)	0.7		0.91 (0.67 - 1.25)	0.77 (0.49 - 1.21)	0.5		19 (83)	83 (399)	51 (241)		30 (264)	71 (631)	72 (636)		47 (214)	166 (716)	156 (696)		67 (574)	216 (1842)	165 (1421)
KL	rs2283368	C/T	1.01 (0.54 - 1.87)	0.48 (0.13 - 1.73)	0.5		0.96 (0.70 - 1.32)	0.98 (0.51 - 1.89)	1		6 (25)	42 (191)	101 (479)		11 (99)	51 (460)	107 (933)		17 (62)	108 (471)	225 (1012)		17 (138)	142 (1216)	270 (2316)
KL	rs34980019	C/D	1.55 (0.83 - 2.89)	1.03 (0.22 - 4.91)	0.4		1.19 (0.86 - 1.63)	1.72 (0.87 - 3.40)	0.2		10 (44)	52 (245)	89 (419)		6 (51)	50 (431)	107 (961)		18 (85)	122 (558)	217 (928)		13 (101)	132 (1146)	292 (2492)
KL	rs522796	C/T	0.79 (0.44 - 1.43)	0.72 (0.31 - 1.67)	0.7		1.06 (0.76 - 1.47)	0.91 (0.60 - 1.40)	0.8		18 (83)	76 (375)	60 (269)		31 (283)	86 (761)	56 (489)		58 (235)	190 (847)	122 (548)		75 (649)	227 (1941)	145 (1233)
KL	rs571118	T/C	1.01 (0.49 - 2.09)	1.19 (0.54 - 2.60)	0.9		0.83 (0.58 - 1.19)	0.79 (0.53 - 1.18)	0.5		34 (156)	78 (377)	38 (172)		37 (325)	86 (748)	43 (390)		88 (397)	162 (671)	107 (476)		119 (1025)	213 (1825)	108 (910)
KL	rs643780	A/G	0.80 (0.40 - 1.59)		0.5		1.06 (0.75 - 1.50)	0.56 (0.18 - 1.76)	0.6		1 (4)	21 (101)	127 (590)		1 (8)	35 (304)	134 (1191)		5 (13)	81 (353)	275 (1224)		11 (100)	93 (800)	333 (2832)
KL	rs648202	T/C	0.74 (0.38 - 1.43)		0.4		1.08 (0.77 - 1.52)	0.56 (0.18 - 1.73)	0.5		1 (4)	21 (108)	125 (572)		1 (8)	37 (322)	133 (1183)		5 (13)	83 (355)	283 (1248)		11 (100)	94 (812)	339 (2881)
KL	rs683907	C/T	1.25 (0.64 - 2.43)	0.97 (0.44 - 2.16)	0.8		0.89 (0.65 - 1.23)	0.72 (0.46 - 1.13)	0.3		20 (88)	78 (372)	51 (241)		29 (260)	71 (631)	71 (629)		45 (201)	158 (694)	153 (678)		68 (586)	203 (1735)	160 (1384)
KL	rs9536314	G/T	1.28 (0.70 - 2.37)	1.04 (0.24 - 4.45)	0.7		1.17 (0.85 - 1.60)	1.64 (0.85 - 3.14)	0.3		9 (39)	51 (241)	90 (420)		6 (51)	53 (461)	111 (996)		19 (90)	123 (542)	224 (956)		14 (111)	132 (1140)	296 (2536)
LCT	rs182549	C/T	1.03 (0.55 - 1.95)	0.67 (0.32 - 1.40)	0.5		0.88 (0.64 - 1.22)	0.89 (0.56 - 1.40)	0.7		29 (144)	80 (372)	44 (203)		40 (338)	73 (657)	56 (499)		69 (289)	178 (785)	118 (530)		80 (680)	227 (1955)	138 (1169)
LCT	rs2236783	C/T	1.29 (0.73 - 2.30)	0.70 (0.29 - 1.68)	0.4		0.88 (0.65 - 1.19)	0.81 (0.46 - 1.43)	0.6		17 (105)	72 (319)	65 (303)		20 (175)	68 (604)	79 (704)		38 (148)	151 (656)	178 (809)		42 (346)	189 (1633)	211 (1795)
LCT	rs2304371	G/A	1.14 (0.65 - 2.01)	0.79 (0.17 - 3.69)	0.8		0.77 (0.55 - 1.06)	1.31 (0.53 - 3.26)	0.2		5 (31)	50 (249)	99 (447)		7 (61)	49 (435)	115 (1019)		16 (70)	99 (414)	256 (1145)		12 (110)	135 (1181)	297 (2504)
LCT	rs4988235	G/A	1.12 (0.59 - 2.12)	0.72 (0.34 - 1.52)	0.5		0.88 (0.63 - 1.22)	0.84 (0.53 - 1.33)	0.7		31 (153)	79 (371)	44 (203)		40 (338)	72 (649)	57 (509)		69 (289)	180 (785)	117 (529)		82 (697)	228 (1959)	133 (1127)
LCT	rs6719488	G/T	1.31 (0.74 - 2.33)	0.74 (0.31 - 1.80)	0.4		0.88 (0.65 - 1.20)	0.79 (0.45 - 1.39)	0.6		17 (105)	72 (319)	65 (303)		19 (165)	69 (610)	80 (712)		37 (144)	152 (662)	180 (818)		42 (346)	189 (1633)	213 (1815)
LPIN1	rs10192566	G/C	0.62 (0.33 - 1.14)	0.28 (0.12 - 0.68)	0.02		0.96 (0.68 - 1.36)	1.12 (0.74 - 1.70)	0.8		25 (147)	74 (318)	54 (258)		42 (376)	85 (748)	42 (368)		80 (347)	183 (790)	101 (463)		85 (722)	234 (2005)	125 (1071)
LPIN1	rs1050800	T/C	1.59 (0.89 - 2.83)		0.1		0.83 (0.60 - 1.14)	1.14 (0.42 - 3.08)	0.5		2 (14)	46 (201)	106 (512)		1 (8)	48 (427)	122 (1077)		7 (34)	90 (415)	270 (1161)		9 (80)	132 (1114)	306 (2626)
LPIN1	rs11693809	T/C	1.81 (0.97 - 3.36)	1.53 (0.71 - 3.28)	0.2		1.09 (0.80 - 1.50)	1.09 (0.68 - 1.73)	0.9		26 (122)	77 (344)	50 (258)		28 (237)	70 (616)	72 (650)		48 (214)	184 (834)	136 (568)		66 (580)	214 (1832)	166 (1406)
LPIN1	rs2278513	T/C	2.08 (0.97 - 4.45)	2.36 (1.03 - 5.39)	0.1		1.08 (0.75 - 1.56)	1.15 (0.75 - 1.76)	0.8		46 (228)	79 (345)	28 (146)		47 (411)	77 (679)	47 (423)		86 (390)	191 (832)	90 (388)		101 (878)	241 (2051)	104 (882)
LPIN1	rs2577262	A/G	1.09 (0.59 - 2.01)	1.12 (0.49 - 2.54)	1		0.70 (0.51 - 0.95)	0.67 (0.41 - 1.07)	0.05		20 (95)	67 (316)	66 (308)		30 (272)	75 (665)	66 (575)		39 (164)	156 (701)	172 (746)		64 (545)	206 (1755)	177 (1521)
LPIN1	rs2716610	T/C	0.68 (0.32 - 1.45)		0.3		0.96 (0.66 - 1.40)		0.8		2 (3)	24 (114)	128 (610)		2 (18)	25 (213)	144 (1282)		1 (7)	67 (315)	299 (1289)		6 (55)	81 (690)	360 (3075)
LPIN1	rs893346	G/A	2.03 (1.02 - 4.03)		0.04		0.93 (0.66 - 1.33)		0.7		2 (13)	36 (182)	115 (529)		4 (37)	34 (309)	132 (1156)		5 (10)	70 (296)	293 (1310)		4 (38)	89 (754)	353 (3026)
LTA	rs1041981	A/C	1.11 (0.62 - 1.99)	1.75 (0.62 - 4.93)	0.6		0.89 (0.66 - 1.21)	0.91 (0.57 - 1.46)	0.8		16 (74)	73 (347)	64 (303)		15 (135)	76 (679)	82 (718)		36 (162)	146 (684)	181 (750)		47 (402)	196 (1710)	199 (1676)
LTA	rs2009658	G/C	0.96 (0.54 - 1.73)		0.9		0.96 (0.68 - 1.37)	0.76 (0.28 - 2.02)	0.8		7 (35)	42 (202)	100 (457)		1 (8)	50 (434)	123 (1100)		7 (29)	84 (379)	262 (1130)		10 (85)	109 (933)	307 (2610)
LTA	rs2857713	C/T	1.20 (0.68 - 2.13)	1.35 (0.56 - 3.24)	0.7		1.09 (0.81 - 1.47)	1.01 (0.59 - 1.75)	0.9		18 (80)	72 (356)	57 (271)		16 (140)	79 (702)	73 (641)		29 (130)	159 (720)	175 (740)		38 (312)	183 (1579)	218 (1854)
LTA	rs746868	C/G	0.75 (0.42 - 1.35)	0.46 (0.18 - 1.14)	0.2		0.81 (0.59 - 1.11)	1.16 (0.74 - 1.81)	0.2		9 (42)	65 (330)	76 (342)		25 (221)	72 (624)	73 (658)		63 (236)	164 (733)	139 (639)		57 (466)	215 (1849)	167 (1429)
NPY	rs16131	C/T	1.31 (0.70 - 2.48)		0.4		1.01 (0.72 - 1.43)		0.9		0 (0)	37 (183)	117 (544)		3 (30)	39 (339)	128 (1140)		3 (21)	80 (328)	289 (1283)		4 (27)	102 (889)	339 (2887)
NPY	rs16138	C/G	0.90 (0.49 - 1.66)	0.37 (0.13 - 1.06)	0.2		1.25 (0.92 - 1.69)	0.75 (0.40 - 1.42)	0.2		10 (32)	54 (280)	90 (415)		18 (160)	50 (450)	104 (917)		18 (93)	145 (603)	208 (933)		26 (226)	168 (1416)	254 (2190)
NPY	rs16139	C/T	1.79 (0.90 - 3.55)		0.1		0.82 (0.52 - 1.29)		0.4		0 (0)	26 (117)	126 (602)		2 (16)	24 (215)	139 (1225)		1 (5)	42 (181)	319 (1375)		3 (25)	57 (478)	380 (3250)
NPY	rs16147	T/C	0.99 (0.52 - 1.89)	0.75 (0.34 - 1.61)	0.7		1.15 (0.81 - 1.64)	0.95 (0.63 - 1.45)	0.5		31 (132)	85 (429)	37 (157)		44 (392)	85 (756)	42 (367)		76 (338)	192 (844)	102 (430)		95 (817)	230 (1947)	121 (1049)
PROC	rs1401296	C/T	1.75 (1.00 - 3.05)	1.05 (0.43 - 2.59)	0.1		0.88 (0.64 - 1.20)	1.41 (0.90 - 2.22)	0.1		15 (84)	71 (292)	62 (304)		28 (250)	66 (573)	77 (689)		47 (204)	171 (745)	151 (657)		41 (353)	206 (1763)	194 (1651)
PROC	rs1799810	T/A	0.94 (0.52 - 1.70)	0.99 (0.42 - 2.32)	1		0.83 (0.61 - 1.14)	1.17 (0.76 - 1.82)	0.3		20 (114)	59 (231)	71 (357)		22 (190)	74 (665)	78 (687)		48 (237)	151 (634)	163 (715)		48 (416)	202 (1738)	186 (1582)
PROC	rs2069921	G/A	1.57 (0.91 - 2.69)	0.88 (0.31 - 2.52)	0.2		0.82 (0.61 - 1.11)	1.48 (0.91 - 2.43)	0.05		10 (55)	67 (291)	73 (366)		20 (179)	62 (543)	90 (801)		38 (169)	148 (663)	182 (786)		32 (279)	193 (1658)	221 (1880)
PROC	rs2069923	C/A	0.94 (0.29 - 3.06)		0.9		1.10 (0.65 - 1.89)		0.7		1 (9)	5 (20)	145 (687)		1 (10)	10 (88)	159 (1406)		0 (0)	20 (97)	344 (1498)		2 (16)	20 (179)	419 (3573)
PROC	rs2069928	T/G	1.23 (0.71 - 2.13)	1.35 (0.46 - 3.97)	0.7		0.98 (0.73 - 1.33)	1.24 (0.65 - 2.39)	0.8		7 (32)	56 (235)	88 (445)		12 (106)	54 (479)	106 (937)		19 (85)	136 (609)	210 (924)		18 (157)	164 (1403)	258 (2195)
PROC	rs5937	A/G	1.34 (0.75 - 2.40)	0.70 (0.25 - 1.95)	0.4		0.71 (0.52 - 0.98)	1.13 (0.66 - 1.94)	0.07		12 (68)	61 (249)	78 (395)		16 (140)	57 (511)	95 (843)		31 (147)	130 (568)	200 (862)		33 (288)	192 (1651)	215 (1830)
SELL	rs4987397	A/T	0.77 (0.33 - 1.81)		0.5		1.73 (1.00 - 2.98)		0.05		1 (6)	12 (50)	139 (662)		0 (0)	15 (134)	156 (1385)		0 (0)	31 (137)	331 (1454)		1 (10)	26 (230)	403 (3449)
SEPS1	rs28665122	A/G	1.38 (0.76 - 2.49)		0.3		1.12 (0.79 - 1.58)	1.90 (0.67 - 5.37)	0.4		3 (8)	43 (200)	105 (504)		1 (10)	42 (364)	130 (1158)		8 (43)	90 (403)	266 (1145)		6 (46)	110 (963)	325 (2774)
SEPS1	rs4965373	A/G	0.74 (0.41 - 1.31)	1.11 (0.52 - 2.38)	0.4		1.02 (0.74 - 1.41)	1.06 (0.67 - 1.68)	1		26 (142)	65 (315)	61 (265)		22 (191)	81 (723)	68 (601)		51 (225)	185 (802)	131 (586)		58 (474)	208 (1814)	172 (1459)
SEPS1	rs4965814	C/T	1.29 (0.76 - 2.17)		0.3		0.83 (0.61 - 1.12)	0.79 (0.38 - 1.63)	0.4		8 (31)	68 (320)	78 (376)		4 (36)	64 (558)	106 (948)		24 (115)	128 (563)	219 (948)		22 (181)	171 (1494)	250 (2115)
SEPS1	rs7178239	G/C	1.49 (0.85 - 2.60)		0.2		0.97 (0.70 - 1.33)	0.65 (0.27 - 1.59)	0.6		6 (14)	59 (282)	86 (418)		3 (28)	51 (447)	116 (1034)		12 (64)	120 (516)	224 (975)		16 (126)	147 (1305)	275 (2322)
SEPS1	rs8025174	A/C	1.87 (1.00 - 3.49)	1.21 (0.47 - 3.12)	0.1		1.07 (0.80 - 1.44)	0.99 (0.57 - 1.71)	0.9		11 (42)	69 (330)	73 (350)		19 (160)	67 (599)	88 (783)		31 (115)	168 (766)	170 (736)		38 (318)	197 (1679)	209 (1802)
SEPS1	rs9874	C/T	1.64 (0.91 - 2.96)		0.1		1.00 (0.73 - 1.38)	0.67 (0.25 - 1.81)	0.7		3 (5)	55 (250)	95 (463)		2 (20)	42 (369)	130 (1153)		7 (44)	114 (485)	248 (1087)		10 (85)	138 (1212)	295 (2494)
SERPINE1	rs1050813	A/G	0.82 (0.46 - 1.46)		0.5		1.11 (0.80 - 1.54)	1.25 (0.63 - 2.50)	0.7		4 (17)	42 (188)	99 (471)		6 (51)	61 (518)	97 (874)		16 (78)	106 (452)	232 (1003)		18 (155)	131 (1129)	282 (2390)
SERPINE1	rs1799889	G/D	0.97 (0.45 - 2.13)	0.73 (0.31 - 1.72)	0.6		1.27 (0.90 - 1.81)	1.30 (0.87 - 1.96)	0.3		36 (153)	77 (368)	36 (179)		53 (458)	80 (720)	31 (276)		96 (404)	174 (806)	84 (368)		107 (892)	200 (1694)	118 (1035)
SERPINE1	rs2070682	C/T	1.07 (0.58 - 1.96)	1.15 (0.41 - 3.21)	1		0.78 (0.56 - 1.09)	0.99 (0.64 - 1.51)	0.3		28 (143)	66 (299)	51 (242)		20 (179)	70 (624)	68 (590)		63 (266)	152 (687)	140 (595)		66 (560)	197 (1693)	164 (1390)
SERPINE1	rs2227631	G/A	0.78 (0.39 - 1.55)	0.53 (0.24 - 1.19)	0.3		1.56 (1.11 - 2.18)	1.39 (0.93 - 2.07)	0.03		28 (120)	69 (322)	42 (195)		48 (419)	76 (674)	39 (341)		86 (337)	184 (829)	95 (407)		95 (806)	199 (1670)	141 (1228)
SERPINE1	rs2227667	G/A	1.21 (0.67 - 2.15)	2.58 (0.71 - 9.39)	0.3		0.99 (0.72 - 1.36)	0.94 (0.39 - 2.26)	1		6 (37)	49 (209)	96 (468)		6 (55)	60 (535)	106 (935)		11 (38)	107 (493)	243 (1059)		15 (121)	132 (1110)	295 (2546)
SERPINE1	rs2227672	T/G	1.02 (0.51 - 2.07)		1		1.01 (0.66 - 1.54)		1		1 (6)	23 (130)	128 (576)		1 (10)	23 (199)	144 (1284)		3 (12)	52 (213)	306 (1359)		4 (33)	61 (497)	372 (3203)
THBD	rs1042580	C/T	0.73 (0.40 - 1.32)	1.29 (0.47 - 3.58)	0.4		1.04 (0.77 - 1.42)	1.33 (0.83 - 2.14)	0.5		17 (76)	59 (282)	69 (328)		12 (110)	77 (664)	80 (719)		46 (192)	153 (622)	161 (759)		50 (415)	188 (1602)	199 (1722)
THBD	rs1962	C/T	1.07 (0.59 - 1.95)	0.63 (0.14 - 2.74)	0.8		0.72 (0.51 - 1.01)	1.30 (0.59 - 2.87)	0.1		6 (45)	36 (161)	112 (521)		6 (59)	47 (412)	118 (1043)		12 (39)	90 (424)	266 (1137)		12 (103)	129 (1114)	303 (2580)
THBD	rs3176119	C/G	0.99 (0.29 - 3.33)		1		1.09 (0.59 - 2.00)		0.8		0 (0)	10 (33)	141 (682)		1 (8)	10 (91)	158 (1394)		0 (0)	32 (147)	337 (1475)		1 (10)	27 (234)	421 (3596)
THBD	rs3176123	G/T	1.12 (0.63 - 2.00)	1.26 (0.51 - 3.07)	0.9		1.07 (0.79 - 1.44)	0.85 (0.46 - 1.56)	0.7		15 (71)	66 (295)	71 (347)		18 (165)	70 (611)	81 (719)		25 (124)	167 (738)	172 (726)		34 (302)	185 (1590)	220 (1856)
THBD	rs3216183	D/I	0.77 (0.42 - 1.44)	3.17 (0.72 - 13.97)	0.2		1.06 (0.76 - 1.47)	0.61 (0.21 - 1.77)	0.6		8 (41)	36 (146)	103 (504)		5 (47)	53 (470)	108 (952)		7 (38)	113 (532)	230 (984)		12 (100)	118 (1047)	291 (2448)
THBD	rs6048519	T/G	1.29 (0.67 - 2.48)	1.00 (0.42 - 2.39)	0.7		0.94 (0.67 - 1.32)	0.88 (0.58 - 1.34)	0.8		28 (130)	80 (383)	45 (209)		35 (307)	78 (701)	61 (534)		71 (315)	174 (731)	118 (541)		97 (813)	207 (1792)	137 (1168)
THBD	rs6082986	G/A	0.97 (0.54 - 1.75)	1.22 (0.46 - 3.23)	0.9		1.06 (0.78 - 1.43)	1.31 (0.81 - 2.14)	0.5		15 (66)	65 (303)	70 (326)		13 (120)	73 (621)	84 (763)		44 (199)	156 (618)	163 (763)		42 (356)	199 (1679)	202 (1754)
THBD	rs6113909	G/A	0.94 (0.52 - 1.70)	1.22 (0.50 - 2.99)	0.8		1.10 (0.80 - 1.51)	1.08 (0.71 - 1.65)	0.8		22 (102)	76 (366)	51 (236)		21 (195)	90 (773)	63 (574)		63 (271)	173 (708)	132 (634)		79 (673)	207 (1750)	154 (1343)
TNFA	rs1799724	T/C	1.16 (0.47 - 2.85)		0.7		0.95 (0.62 - 1.46)		0.8		0 (0)	15 (61)	137 (657)		2 (18)	16 (141)	146 (1295)		2 (9)	45 (201)	311 (1380)		3 (26)	60 (525)	374 (3186)
USF1	rs10908821	G/C	1.40 (0.75 - 2.63)		0.3		0.93 (0.66 - 1.31)		0.7		3 (20)	37 (173)	113 (528)		1 (10)	42 (375)	128 (1128)		2 (9)	92 (374)	270 (1207)		13 (108)	112 (953)	319 (2740)
USF1	rs1556259	G/A	1.28 (0.68 - 2.43)		0.4		1.19 (0.85 - 1.67)	1.66 (0.73 - 3.81)	0.3		3 (8)	39 (183)	107 (513)		6 (51)	38 (343)	128 (1128)		13 (53)	88 (392)	261 (1147)		9 (83)	100 (873)	326 (2763)
USF1	rs2073658	T/C	1.74 (0.97 - 3.12)	2.51 (1.09 - 5.81)	0.05		0.98 (0.72 - 1.34)	1.17 (0.73 - 1.89)	0.8		23 (108)	68 (326)	61 (281)		18 (159)	70 (620)	84 (745)		45 (220)	171 (746)	147 (613)		49 (403)	207 (1776)	186 (1608)
USF1	rs2516839	C/T	1.50 (0.82 - 2.76)	1.17 (0.54 - 2.52)	0.4		0.83 (0.60 - 1.13)	0.86 (0.55 - 1.35)	0.5		28 (137)	61 (286)	63 (294)		31 (269)	67 (603)	74 (651)		55 (213)	156 (677)	153 (695)		69 (614)	204 (1731)	167 (1421)
USF1	rs2774276	G/C	1.61 (0.91 - 2.84)	0.65 (0.17 - 2.56)	0.2		0.73 (0.53 - 1.00)	0.72 (0.37 - 1.40)	0.1		8 (46)	55 (265)	90 (411)		10 (85)	60 (536)	104 (922)		20 (79)	116 (475)	232 (1065)		33 (285)	159 (1354)	252 (2157)
USF1	rs2774279	T/C	0.65 (0.36 - 1.20)	0.19 (0.06 - 0.63)	0.02		1.02 (0.75 - 1.39)	1.09 (0.64 - 1.84)	1		9 (43)	55 (244)	86 (419)		20 (177)	69 (614)	83 (732)		27 (128)	140 (603)	194 (842)		31 (271)	174 (1480)	238 (2041)
aTime-to-event analysis, using as covariates geographic region, cohort, HDL-cholesterol, non-HDL cholesterol, body mass index, hypertension, smoking status, history of diabetes. Genotypic model, comparing minor allele homozygotes and heterozygotes to major allele homozygotes.
Effect not estimated for genotypes with less than five cases or less than five non-cases.
bTests for the joint null hypothesis of no genotype effects; when only the heterozygote effect has been estimated, this is the same as the heterozygote p-value.
